# Supplementary material for: Translation of gastric disease progression at gene level expression
Source: J Cancer. 2020 Jan 1;11(2):520–32. doi: 10.7150/jca.29038 (PMC6930440; doi:10.7150/jca.29038)
Supplement: Supplementary file 2 — Dataset S1-S5. [file jcav11p0520s2.xlsx]

## Sheet: Dataset S1
GENE ONTOLOGY
FOLLICULAR GASTRITIS
NAME	SIZE	ES	NES	NOM p-val	FDR q-val	FWER p-val	RANK AT MAX	LEADING EDGE
RESPONSE_TO_LIGHT_STIMULUS	43	-0.397696	-1.6109	0.0182556	1	0.771	4940	tags=40%, list=24%, signal=52%
GLUTAMATE_RECEPTOR_ACTIVITY	20	-0.682283	-1.58523	0.01417	1	0.85	2892	tags=60%, list=14%, signal=70%
POSITIVE_REGULATION_OF_CELLULAR_COMPONENT_ORGANIZATION_AND_BIOGENESIS	35	-0.504634	-1.56493	0.0287474	1	0.888	3810	tags=31%, list=18%, signal=38%
G_PROTEIN_SIGNALING_COUPLED_TO_CYCLIC_NUCLEOTIDE_SECOND_MESSENGER	96	-0.487236	-1.54298	0.00413223	1	0.923	3327	tags=35%, list=16%, signal=42%
DETECTION_OF_ABIOTIC_STIMULUS	19	-0.654126	-1.53984	0.0289855	1	0.93	5572	tags=84%, list=27%, signal=115%
MONOVALENT_INORGANIC_CATION_TRANSPORT	91	-0.457537	-1.5178	0.00619835	1	0.97	5445	tags=49%, list=26%, signal=67%
CYCLIC_NUCLEOTIDE_MEDIATED_SIGNALING	98	-0.471448	-1.51178	0.0083682	1	0.973	3742	tags=37%, list=18%, signal=45%
GLUTAMATE_SIGNALING_PATHWAY	17	-0.696504	-1.51102	0.010352	0.956518	0.973	2892	tags=71%, list=14%, signal=82%
G_PROTEIN_SIGNALING_ADENYLATE_CYCLASE_ACTIVATING_PATHWAY	24	-0.535546	-1.49791	0.0262626	0.982638	0.983	5516	tags=46%, list=27%, signal=62%
EXCITATORY_EXTRACELLULAR_LIGAND_GATED_ION_CHANNEL_ACTIVITY	20	-0.646377	-1.4967	0.0203666	0.909634	0.983	4568	tags=65%, list=22%, signal=83%
EXTRACELLULAR_LIGAND_GATED_ION_CHANNEL_ACTIVITY	20	-0.646377	-1.4967	0.0203666	0.839662	0.983	4568	tags=65%, list=22%, signal=83%
POTASSIUM_ION_TRANSPORT	56	-0.481851	-1.48408	0.0103734	0.819104	0.986	4925	tags=52%, list=24%, signal=68%
CAMP_MEDIATED_SIGNALING	62	-0.467856	-1.46895	0.0455487	0.830683	0.992	4273	tags=37%, list=21%, signal=47%
REGULATION_OF_HEART_CONTRACTION	23	-0.59099	-1.45088	0.0225873	0.826087	0.995	2864	tags=39%, list=14%, signal=45%
HEART_DEVELOPMENT	37	-0.420753	-1.43035	0.0318725	0.85459	0.999	5410	tags=57%, list=26%, signal=77%
SUBSTRATE_SPECIFIC_CHANNEL_ACTIVITY	150	-0.431146	-1.42905	0.0143443	0.827116	0.999	4384	tags=45%, list=21%, signal=57%
VOLTAGE_GATED_CHANNEL_ACTIVITY	72	-0.467686	-1.42882	0.0331263	0.795363	0.999	4384	tags=47%, list=21%, signal=60%
VOLTAGE_GATED_POTASSIUM_CHANNEL_ACTIVITY	35	-0.532097	-1.42097	0.0101833	0.814574	0.999	5444	tags=60%, list=26%, signal=81%
GATED_CHANNEL_ACTIVITY	119	-0.441998	-1.41525	0.0226804	0.790934	1	4384	tags=46%, list=21%, signal=58%
ION_CHANNEL_ACTIVITY	143	-0.433726	-1.41121	0.0334728	0.737856	1	4925	tags=49%, list=24%, signal=64%
CATION_CHANNEL_ACTIVITY	114	-0.438202	-1.40621	0.036961	0.744281	1	4925	tags=48%, list=24%, signal=63%
METAL_ION_TRANSMEMBRANE_TRANSPORTER_ACTIVITY	142	-0.392747	-1.38746	0.0302419	0.807866	1	4925	tags=45%, list=24%, signal=59%
EXCRETION	34	-0.489619	-1.38592	0.0336842	0.793368	1	3125	tags=35%, list=15%, signal=42%
ION_TRANSMEMBRANE_TRANSPORTER_ACTIVITY	269	-0.363189	-1.38278	0.0164948	0.789025	1	4925	tags=41%, list=24%, signal=52%
SUBSTRATE_SPECIFIC_TRANSPORTER_ACTIVITY	377	-0.329822	-1.37214	0.00395257	0.827744	1	4384	tags=34%, list=21%, signal=43%
SUBSTRATE_SPECIFIC_TRANSMEMBRANE_TRANSPORTER_ACTIVITY	333	-0.342862	-1.36605	0.00601202	0.842378	1	4925	tags=38%, list=24%, signal=49%
SECOND_MESSENGER_MEDIATED_SIGNALING	142	-0.393107	-1.36375	0.022449	0.834487	1	3742	tags=32%, list=18%, signal=39%
CATION_TRANSMEMBRANE_TRANSPORTER_ACTIVITY	207	-0.370886	-1.3622	0.0207469	0.822994	1	4925	tags=40%, list=24%, signal=52%
ION_TRANSPORT	180	-0.341934	-1.34787	0.0181452	0.86467	1	5572	tags=42%, list=27%, signal=57%
TRANSMEMBRANE_TRANSPORTER_ACTIVITY	363	-0.335258	-1.34595	0.0121457	0.835453	1	4384	tags=34%, list=21%, signal=43%
CATION_TRANSPORT	143	-0.334356	-1.31349	0.0229645	0.792354	1	5572	tags=42%, list=27%, signal=57%
METAL_ION_TRANSPORT	115	-0.338613	-1.2777	0.028866	0.772117	1	5572	tags=44%, list=27%, signal=60%
CHRONIC GASTRITIS
NAME	SIZE	ES	NES	NOM p-val	FDR q-val	FWER p-val	RANK AT MAX	LEADING EDGE
GUANYL_NUCLEOTIDE_EXCHANGE_FACTOR_ACTIVITY	45	0.527677	1.60387	0.0208768	1	0.78	5956	tags=62%, list=29%, signal=87%
ONE_CARBON_COMPOUND_METABOLIC_PROCESS	26	0.507856	1.56993	0.0204918	1	0.845	7237	tags=65%, list=35%, signal=100%
RAS_GUANYL_NUCLEOTIDE_EXCHANGE_FACTOR_ACTIVITY	18	0.594417	1.56256	0.044	1	0.865	5715	tags=72%, list=28%, signal=100%
POSITIVE_REGULATION_OF_I_KAPPAB_KINASE_NF_KAPPAB_CASCADE	76	0.489433	1.5519	0.0148305	1	0.89	6711	tags=55%, list=32%, signal=81%
ACTIN_BINDING	68	0.413982	1.54508	0.00407332	1	0.899	2952	tags=34%, list=14%, signal=39%
ACTIN_FILAMENT_BINDING	23	0.548149	1.54014	0.0378947	1	0.908	3419	tags=48%, list=17%, signal=57%
CLATHRIN_COATED_VESICLE	33	0.480234	1.52981	0.0258621	1	0.926	3870	tags=48%, list=19%, signal=60%
REGULATION_OF_I_KAPPAB_KINASE_NF_KAPPAB_CASCADE	82	0.473615	1.52155	0.0451745	1	0.937	6711	tags=54%, list=32%, signal=79%
PROTEIN_AUTOPROCESSING	29	0.477795	1.51867	0.045738	1	0.945	2625	tags=34%, list=13%, signal=39%
REGULATION_OF_GTPASE_ACTIVITY	15	0.639997	1.50545	0.0381526	1	0.959	3644	tags=47%, list=18%, signal=57%
PHOSPHOINOSITIDE_BINDING	20	0.640551	1.50275	0.0382979	1	0.96	5638	tags=65%, list=27%, signal=89%
LIPOPROTEIN_BINDING	17	0.609706	1.50171	0.0252632	1	0.96	2692	tags=47%, list=13%, signal=54%
REGULATION_OF_GENE_EXPRESSION_EPIGENETIC	28	0.431362	1.5002	0.034	1	0.96	6263	tags=46%, list=30%, signal=66%
CYTOPLASMIC_VESICLE_MEMBRANE	26	0.527334	1.4999	0.027957	1	0.96	6662	tags=73%, list=32%, signal=108%
CYTOPLASMIC_VESICLE_PART	26	0.527334	1.4999	0.027957	1	0.96	6662	tags=73%, list=32%, signal=108%
GTPASE_BINDING	34	0.498888	1.49898	0.004158	0.968087	0.96	5509	tags=50%, list=27%, signal=68%
THYROID_HORMONE_RECEPTOR_BINDING	15	0.643628	1.49529	0.0483193	0.949447	0.963	5833	tags=80%, list=28%, signal=111%
SMALL_GTPASE_BINDING	33	0.495733	1.49514	0.0144033	0.903317	0.963	5460	tags=48%, list=26%, signal=66%
REGULATION_OF_RAS_PROTEIN_SIGNAL_TRANSDUCTION	19	0.50836	1.48993	0.0390144	0.906883	0.976	3493	tags=32%, list=17%, signal=38%
DNA_POLYMERASE_ACTIVITY	17	0.68849	1.48908	0.026	0.873433	0.978	4499	tags=65%, list=22%, signal=83%
RAS_GTPASE_BINDING	25	0.515942	1.48854	0.0168776	0.839858	0.978	5460	tags=52%, list=26%, signal=71%
PHOSPHOLIPID_BINDING	43	0.508236	1.47487	0.0309278	0.874843	0.984	5638	tags=51%, list=27%, signal=70%
DNA_DAMAGE_RESPONSESIGNAL_TRANSDUCTION	30	0.597209	1.4668	0.0425101	0.867808	0.987	3000	tags=47%, list=14%, signal=55%
SMALL_GTPASE_REGULATOR_ACTIVITY	65	0.441245	1.45411	0.0394191	0.869115	0.993	5715	tags=52%, list=28%, signal=72%
RUFFLE	29	0.43404	1.42039	0.0400802	0.792784	0.998	3419	tags=31%, list=17%, signal=37%
CYTOSKELETAL_PROTEIN_BINDING	145	0.354431	1.41483	0.0308008	0.791935	0.998	3177	tags=30%, list=15%, signal=35%
CYSTEINE_TYPE_PEPTIDASE_ACTIVITY	52	0.486403	1.40678	0.0275424	0.741381	0.998	6349	tags=63%, list=31%, signal=91%
CYTOPLASMIC_VESICLE	111	0.412482	1.40108	0.0375	0.744908	1	3557	tags=36%, list=17%, signal=43%
CYTOPLASMIC_MEMBRANE_BOUND_VESICLE	107	0.406941	1.39767	0.0274841	0.749837	1	3870	tags=38%, list=19%, signal=47%
VESICLE	116	0.390473	1.36473	0.0479167	0.729256	1	3557	tags=34%, list=17%, signal=41%
MEMBRANE_BOUND_VESICLE	109	0.391612	1.36113	0.04	0.716023	1	3557	tags=36%, list=17%, signal=43%
PROTEIN_TYROSINE_KINASE_ACTIVITY	60	0.416839	1.31207	0.033195	0.735545	1	3740	tags=38%, list=18%, signal=47%
PATHWAYS
FOLLICULAR GASTRITIS
NAME	SIZE	ES	NES	NOM p-val	FDR q-val	FWER p-val	RANK AT MAX	LEADING EDGE
REACTOME_CLASS_B_2_SECRETIN_FAMILY_RECEPTORS	84	-0.474553	-1.62288	0.00190476	1	0.732	3685	tags=43%, list=18%, signal=52%
KEGG_PROXIMAL_TUBULE_BICARBONATE_RECLAMATION	21	-0.578132	-1.55761	0.0171756	1	0.876	2081	tags=38%, list=10%, signal=42%
REACTOME_POTASSIUM_CHANNELS	94	-0.473113	-1.47858	0.0239411	1	0.973	5189	tags=49%, list=25%, signal=65%
REACTOME_INHIBITION_OF_VOLTAGE_GATED_CA2_CHANNELS_VIA_GBETA_GAMMA_SUBUNITS	22	-0.530785	-1.47548	0.00588235	1	0.974	3323	tags=36%, list=16%, signal=43%
REACTOME_INWARDLY_RECTIFYING_K_CHANNELS	28	-0.520806	-1.47392	0.00584795	1	0.974	3323	tags=36%, list=16%, signal=42%
REACTOME_ACTIVATED_POINT_MUTANTS_OF_FGFR2	15	-0.607633	-1.46157	0.0465116	1	0.978	2878	tags=67%, list=14%, signal=77%
KEGG_NEUROACTIVE_LIGAND_RECEPTOR_INTERACTION	257	-0.476658	-1.44464	0.0153551	1	0.985	3867	tags=44%, list=19%, signal=54%
REACTOME_NEGATIVE_REGULATION_OF_FGFR_SIGNALING	34	-0.425467	-1.42562	0.0307377	1	0.995	2878	tags=32%, list=14%, signal=38%
REACTOME_AQUAPORIN_MEDIATED_TRANSPORT	46	-0.428487	-1.36354	0.0441459	0.810171	0.999	3244	tags=30%, list=16%, signal=36%
CHRONIC GASTRITIS
NAME	SIZE	ES	NES	NOM p-val	FDR q-val	FWER p-val	RANK AT MAX	LEADING EDGE
BIOCARTA_ATM_PATHWAY	19	0.698276	1.56664	0.00957854	1	0.867	3252	tags=53%, list=16%, signal=62%
PID_A6B1_A6B4_INTEGRIN_PATHWAY	44	0.624721	1.53125	0.0323887	1	0.93	3983	tags=57%, list=19%, signal=70%
BIOCARTA_P53HYPOXIA_PATHWAY	20	0.548857	1.52616	0.0298211	1	0.935	4437	tags=45%, list=21%, signal=57%
BIOCARTA_FAS_PATHWAY	30	0.577071	1.52113	0.0289017	1	0.941	5290	tags=63%, list=26%, signal=85%
PID_NFAT_3PATHWAY	50	0.484717	1.51906	0.0316206	1	0.945	6309	tags=54%, list=30%, signal=77%
PID_TELOMERASE_PATHWAY	64	0.475944	1.5174	0.0295276	1	0.946	4635	tags=45%, list=22%, signal=58%
BIOCARTA_TEL_PATHWAY	16	0.653286	1.5119	0.0239044	1	0.951	4795	tags=63%, list=23%, signal=81%
PID_ATM_PATHWAY	30	0.651889	1.49197	0.0247619	1	0.97	5363	tags=60%, list=26%, signal=81%
PID_FAK_PATHWAY	55	0.529434	1.49121	0.0471513	1	0.97	5715	tags=55%, list=28%, signal=75%
PID_TCPTP_PATHWAY	39	0.558959	1.46672	0.0390625	1	0.983	5715	tags=64%, list=28%, signal=88%
PID_P38_ALPHA_BETA_PATHWAY	29	0.533039	1.45793	0.0342052	1	0.984	3911	tags=45%, list=19%, signal=55%
REACTOME_SIGNAL_TRANSDUCTION_BY_L1	32	0.489534	1.45353	0.0258449	1	0.986	3007	tags=38%, list=15%, signal=44%
PID_ERBB1_DOWNSTREAM_PATHWAY	92	0.437812	1.42315	0.0436508	1	0.993	5873	tags=47%, list=28%, signal=65%
BIOCARTA_ATRBRCA_PATHWAY	18	0.748681	1.42191	0.0445736	1	0.993	2670	tags=56%, list=13%, signal=64%

## Sheet: Dataset S2
Category	Term	Count	%	PValue	Genes	List Total	Pop Hits	Pop Total	Fold Enrichment	Bonferroni	Benjamini	FDR
GOTERM_MF_FAT	GO:0046870~cadmium ion binding	8	2.52366	3.33759e-11	7995820, 7995797, 7995838, 8001531, 7995793, 7995825, 7995806, 8062119, 7995787, 7995803, 7995829	214	10	12983	48.5346	1.4385e-08	1.4385e-08	4.70583e-08
GOTERM_MF_FAT	GO:0005507~copper ion binding	8	2.52366	0.000132051	7995820, 7995797, 7995838, 8001531, 7995793, 7995825, 7995806, 8062119, 7995787, 7995803, 7995829	214	69	12983	7.034	0.0553283	0.0280578	0.186025
GOTERM_CC_FAT	GO:0070469~respiratory chain	7	2.2082	0.00123844	7939825, 8031097, 8163930, 8107998, 7941976, 8114618, 8073192	205	75	12782	5.81945	0.275442	0.275442	1.60673
GOTERM_CC_FAT	GO:0005743~mitochondrial inner membrane	14	4.4164	0.0012723	8031097, 7939825, 8107998, 8106689, 7941976, 7944216, 7919055, 8073192, 7904469, 8163930, 8023063, 8114618, 8102904, 7904482, 8098576	205	306	12782	2.85267	0.281801	0.152534	1.65032
GOTERM_CC_FAT	GO:0019866~organelle inner membrane	14	4.4164	0.00242958	8031097, 7939825, 8107998, 8106689, 7941976, 7944216, 7919055, 8073192, 7904469, 8163930, 8023063, 8114618, 8102904, 7904482, 8098576	205	329	12782	2.65324	0.468717	0.19008	3.12958
GOTERM_CC_FAT	GO:0005746~mitochondrial respiratory chain	6	1.89274	0.00350548	7939825, 8031097, 8163930, 7941976, 8114618, 8073192	205	64	12782	5.84543	0.598692	0.20408	4.48634
GOTERM_BP_FAT	GO:0006120~mitochondrial electron transport, NADH to ubiquinone	5	1.57729	0.00352777	7939825, 8031097, 8163930, 7941976, 8114618	204	42	13528	7.89449	0.993857	0.993857	5.67592
GOTERM_BP_FAT	GO:0006119~oxidative phosphorylation	7	2.2082	0.00355582	7939825, 8031097, 8163930, 8023063, 7941976, 8114618, 7944216	204	98	13528	4.73669	0.994102	0.923199	5.71982
GOTERM_CC_FAT	GO:0044455~mitochondrial membrane part	8	2.52366	0.00388407	7939825, 8031097, 8163930, 8023063, 7941976, 8114618, 7944216, 8073192	205	125	12782	3.99048	0.636445	0.183203	4.95958
GOTERM_CC_FAT	GO:0030964~NADH dehydrogenase complex	5	1.57729	0.00438882	7939825, 8031097, 8163930, 7941976, 8114618	205	42	12782	7.42276	0.681332	0.173538	5.58715
GOTERM_CC_FAT	GO:0005747~mitochondrial respiratory chain complex I	5	1.57729	0.00438882	7939825, 8031097, 8163930, 7941976, 8114618	205	42	12782	7.42276	0.681332	0.173538	5.58715
GOTERM_CC_FAT	GO:0045271~respiratory chain complex I	5	1.57729	0.00438882	7939825, 8031097, 8163930, 7941976, 8114618	205	42	12782	7.42276	0.681332	0.173538	5.58715
GOTERM_MF_FAT	GO:0003954~NADH dehydrogenase activity	5	1.57729	0.00526938	7939825, 8031097, 8163930, 7941976, 8114618	214	43	12983	7.05444	0.897419	0.531882	7.17852
GOTERM_MF_FAT	GO:0050136~NADH dehydrogenase (quinone) activity	5	1.57729	0.00526938	7939825, 8031097, 8163930, 7941976, 8114618	214	43	12983	7.05444	0.897419	0.531882	7.17852
GOTERM_MF_FAT	GO:0008137~NADH dehydrogenase (ubiquinone) activity	5	1.57729	0.00526938	7939825, 8031097, 8163930, 7941976, 8114618	214	43	12983	7.05444	0.897419	0.531882	7.17852
GOTERM_BP_FAT	GO:0050873~brown fat cell differentiation	4	1.26183	0.00534139	8004309, 8151532, 8102904, 7930627	204	24	13528	11.0523	0.999555	0.923657	8.47473
GOTERM_BP_FAT	GO:0051674~localization of cell	12	3.78549	0.00668939	8059580, 7986329, 8075728, 8024038, 8114572, 8080226, 7930857, 8099746, 8037205, 7979510, 8022674, 8131406	204	307	13528	2.59207	0.999937	0.910896	10.5042
GOTERM_BP_FAT	GO:0048870~cell motility	12	3.78549	0.00668939	8059580, 7986329, 8075728, 8024038, 8114572, 8080226, 7930857, 8099746, 8037205, 7979510, 8022674, 8131406	204	307	13528	2.59207	0.999937	0.910896	10.5042
GOTERM_BP_FAT	GO:0022900~electron transport chain	7	2.2082	0.00740332	7939825, 8031097, 8163930, 8107998, 7941976, 8114618, 8073192	204	114	13528	4.0719	0.999978	0.88253	11.5619
GOTERM_BP_FAT	GO:0006600~creatine metabolic process	3	0.946372	0.00752587	8106689, 8037525, 8032214	204	9	13528	22.1046	0.999981	0.837048	11.7423
GOTERM_BP_FAT	GO:0006599~phosphagen metabolic process	3	0.946372	0.00752587	8106689, 8037525, 8032214	204	9	13528	22.1046	0.999981	0.837048	11.7423
GOTERM_BP_FAT	GO:0055114~oxidation reduction	19	5.99369	0.00767968	7939825, 8031097, 8107998, 7906904, 8118498, 8178177, 8051322, 7941976, 8073192, 7901293, 8011680, 7960221, 8163930, 8074498, 8171917, 8179440, 8042259, 8114618, 8148280, 8004784, 8101648	204	639	13528	1.97177	0.999985	0.795466	11.9681
GOTERM_BP_FAT	GO:0006091~generation of precursor metabolites and energy	12	3.78549	0.00770196	7939825, 8031097, 8163930, 8107998, 8042259, 8023063, 7941976, 8114618, 7944216, 8098576, 8073192, 7963826	204	313	13528	2.54238	0.999986	0.751593	12.0008
GOTERM_BP_FAT	GO:0045444~fat cell differentiation	5	1.57729	0.00812326	7959786, 8004309, 8151532, 8102904, 7930627	204	53	13528	6.25601	0.999992	0.729081	12.6166
GOTERM_MF_FAT	GO:0016655~oxidoreductase activity, acting on NADH or NADPH, quinone or similar compound as acceptor	5	1.57729	0.00838361	7939825, 8031097, 8163930, 7941976, 8114618	214	49	12983	6.19064	0.973446	0.596323	11.1928
GOTERM_BP_FAT	GO:0016477~cell migration	11	3.47003	0.00887125	8059580, 7986329, 8075728, 8024038, 8114572, 7930857, 8099746, 8037205, 7979510, 8022674, 8131406	204	276	13528	2.64294	0.999997	0.723087	13.6998
GOTERM_BP_FAT	GO:0032272~negative regulation of protein polymerization	4	1.26183	0.00912837	8048319, 8061772, 7949679, 8158317	204	29	13528	9.14672	0.999998	0.6992	14.0692
GOTERM_BP_FAT	GO:0042773~ATP synthesis coupled electron transport	5	1.57729	0.00984166	7939825, 8031097, 8163930, 7941976, 8114618	204	56	13528	5.92087	0.999999	0.69507	15.0863
GOTERM_BP_FAT	GO:0042775~mitochondrial ATP synthesis coupled electron transport	5	1.57729	0.00984166	7939825, 8031097, 8163930, 7941976, 8114618	204	56	13528	5.92087	0.999999	0.69507	15.0863
GOTERM_CC_FAT	GO:0031966~mitochondrial membrane	14	4.4164	0.0106548	8031097, 7939825, 8107998, 8106689, 7941976, 7944216, 7919055, 8073192, 7904469, 8163930, 8023063, 8114618, 8102904, 7904482, 8098576	205	394	12782	2.21553	0.938277	0.328252	13.0656
GOTERM_MF_FAT	GO:0016651~oxidoreductase activity, acting on NADH or NADPH	6	1.89274	0.0117076	7939825, 8031097, 8163930, 8074498, 7941976, 8114618	214	83	12983	4.38565	0.993754	0.637652	15.2992
GOTERM_BP_FAT	GO:0007586~digestion	6	1.89274	0.0118932	8085293, 7945498, 8118990, 8099746, 8135015, 7969093	204	91	13528	4.37233	1	0.734521	17.949
GOTERM_BP_FAT	GO:0006928~cell motion	15	4.73186	0.0124803	7986329, 8059580, 8075728, 8024038, 8110237, 8114572, 8080226, 7900235, 7930857, 8099746, 8040725, 8037205, 8131406, 7979510, 8022674	204	475	13528	2.09412	1	0.725461	18.7514
GOTERM_MF_FAT	GO:0005506~iron ion binding	12	3.78549	0.012854	7915896, 8178177, 8118498, 8051322, 7941976, 8073192, 7901293, 7960221, 8070632, 8011680, 8179440, 8171917, 8028570, 8004784	214	308	12983	2.3637	0.996212	0.605184	16.6741
GOTERM_BP_FAT	GO:0040008~regulation of growth	12	3.78549	0.0140094	7939825, 8085293, 8116439, 8049509, 8100507, 8041447, 8114572, 7989224, 7930627, 8032214, 8010783, 8004784	204	341	13528	2.33362	1	0.742143	20.8067
GOTERM_BP_FAT	GO:0031333~negative regulation of protein complex assembly	4	1.26183	0.0141543	8048319, 8061772, 7949679, 8158317	204	34	13528	7.80161	1	0.723039	20.9989
GOTERM_BP_FAT	GO:0048520~positive regulation of behavior	4	1.26183	0.0141543	8085293, 8024038, 7989224, 8010783	204	34	13528	7.80161	1	0.723039	20.9989
GOTERM_BP_FAT	GO:0045333~cellular respiration	6	1.89274	0.015345	7939825, 8031097, 8163930, 8042259, 7941976, 8114618	204	97	13528	4.10188	1	0.730394	22.5619
GOTERM_BP_FAT	GO:0022904~respiratory electron transport chain	5	1.57729	0.0155253	7939825, 8031097, 8163930, 7941976, 8114618	204	64	13528	5.18076	1	0.714248	22.796
GOTERM_CC_FAT	GO:0005740~mitochondrial envelope	14	4.4164	0.0169907	8031097, 7939825, 8107998, 8106689, 7941976, 7944216, 7919055, 8073192, 7904469, 8163930, 8023063, 8114618, 8102904, 7904482, 8098576	205	419	12782	2.08333	0.988386	0.427041	20.0681
GOTERM_BP_FAT	GO:0032271~regulation of protein polymerization	5	1.57729	0.0190054	8048319, 8061772, 7949679, 8158317, 8131406	204	68	13528	4.87601	1	0.766665	27.1868
GOTERM_BP_FAT	GO:0015980~energy derivation by oxidation of organic compounds	7	2.2082	0.0214622	7939825, 8031097, 8163930, 8042259, 7941976, 8114618, 7963826	204	144	13528	3.22358	1	0.790533	30.1441
GOTERM_BP_FAT	GO:0006833~water transport	3	0.946372	0.0234172	8160670, 8022655, 8073743	204	16	13528	12.4338	1	0.803281	32.4163
GOTERM_BP_FAT	GO:0040012~regulation of locomotion	8	2.52366	0.0258828	8085293, 8053728, 7901883, 7905020, 8024038, 8114572, 7989224, 8131406, 8004784	204	192	13528	2.76307	1	0.820512	35.1829
GOTERM_BP_FAT	GO:0042044~fluid transport	3	0.946372	0.0262811	8160670, 8022655, 8073743	204	17	13528	11.7024	1	0.811487	35.6197
GOTERM_BP_FAT	GO:0030900~forebrain development	7	2.2082	0.0270971	8023549, 7986329, 7930857, 8042251, 8099746, 7957759, 8131406	204	152	13528	3.05392	1	0.807835	36.506
GOTERM_MF_FAT	GO:0003774~motor activity	7	2.2082	0.0295778	8030582, 8075728, 8124088, 7988876, 8065089, 8080226, 8014115	214	142	12983	2.99069	0.999998	0.842546	34.5134
GOTERM_MF_FAT	GO:0008484~sulfuric ester hydrolase activity	3	0.946372	0.0309901	8165843, 8102440, 8175593	214	17	12983	10.7062	0.999999	0.816586	35.8444
GOTERM_BP_FAT	GO:0050795~regulation of behavior	4	1.26183	0.0315206	8085293, 8024038, 7989224, 8010783	204	46	13528	5.76641	1	0.842148	41.1145
GOTERM_BP_FAT	GO:0045927~positive regulation of growth	5	1.57729	0.032175	8085293, 8100507, 8114572, 7989224, 8010783	204	80	13528	4.14461	1	0.836764	41.7689
GOTERM_MF_FAT	GO:0050473~arachidonate 15-lipoxygenase activity	2	0.630915	0.0325442	8011680, 8004784	214	2	12983	60.6682	0.999999	0.794936	37.28
GOTERM_BP_FAT	GO:0042592~homeostatic process	19	5.99369	0.0335898	7901883, 8151532, 7995783, 7999952, 8051322, 7918359, 8099746, 8040103, 8010783, 8073743, 8135015, 8095362, 8085293, 8053728, 8074498, 8004309, 8095376, 8171917, 7905020, 7995829, 7930627, 8131406	204	751	13528	1.67771	1	0.838541	43.1606
GOTERM_CC_FAT	GO:0005576~extracellular region	43	13.5647	0.0372749	8049509, 7939150, 7998601, 8024038, 7947928, 7945498, 8056222, 7944275, 8102440, 8135015, 7967969, 8036702, 8085293, 8061815, 8104307, 8007895, 8041447, 8021741, 7998843, 8120579, 8028570, 8028607, 8064676, 8101648, 8135048, 8116439, 7901883, 8114572, 8049567, 7961440, 8038735, 7942332, 8071179, 8049990, 8165843, 8061799, 8141374, 8118990, 7994260, 7954398, 8037205, 7950036, 8023990	205	2010	12782	1.33388	0.999949	0.666267	39.1365
GOTERM_BP_FAT	GO:0006694~steroid biosynthetic process	5	1.57729	0.0389121	7906904, 8178177, 8179440, 8118498, 7919055, 8148280, 8101648	204	85	13528	3.90081	1	0.870307	48.1208
GOTERM_CC_FAT	GO:0031967~organelle envelope	17	5.36278	0.0398035	7939825, 8031097, 8107998, 8106689, 7941976, 7944216, 7919055, 8073192, 8071671, 7904469, 8163930, 8141263, 7974920, 8023063, 8114618, 8102904, 7904482, 8098576	205	620	12782	1.70963	0.999974	0.652173	41.1932
GOTERM_CC_FAT	GO:0031975~envelope	17	5.36278	0.0407908	7939825, 8031097, 8107998, 8106689, 7941976, 7944216, 7919055, 8073192, 8071671, 7904469, 8163930, 8141263, 7974920, 8023063, 8114618, 8102904, 7904482, 8098576	205	622	12782	1.70413	0.99998	0.626323	41.9787
GOTERM_BP_FAT	GO:0043244~regulation of protein complex disassembly	4	1.26183	0.0409728	8048319, 7949679, 8158317, 8027074	204	51	13528	5.20108	1	0.874921	49.9297
GOTERM_BP_FAT	GO:0051693~actin filament capping	3	0.946372	0.0425154	8048319, 7949679, 8158317	204	22	13528	9.04278	1	0.875921	51.2449
GOTERM_CC_FAT	GO:0030863~cortical cytoskeleton	4	1.26183	0.0431735	8075728, 8061772, 7949679, 8158317	205	49	12782	5.0899	0.99999	0.615657	43.8346
GOTERM_CC_FAT	GO:0044448~cell cortex part	5	1.57729	0.0436518	8075728, 8061772, 7929288, 7949679, 8158317	205	83	12782	3.7561	0.999991	0.590437	44.2004
GOTERM_BP_FAT	GO:0042396~phosphagen biosynthetic process	2	0.630915	0.0443488	8037525, 8032214	204	3	13528	44.2092	1	0.878594	52.7658
GOTERM_BP_FAT	GO:0006754~ATP biosynthetic process	5	1.57729	0.0448393	7970162, 8004545, 7997593, 8023063, 7944216	204	89	13528	3.72549	1	0.873288	53.1651
GOTERM_BP_FAT	GO:0045777~positive regulation of blood pressure	3	0.946372	0.0461144	8053728, 7905020, 7930627, 8010783	204	23	13528	8.64962	1	0.872746	54.1883
GOTERM_BP_FAT	GO:0045776~negative regulation of blood pressure	3	0.946372	0.0461144	8053728, 7905020, 7930627, 8010783	204	23	13528	8.64962	1	0.872746	54.1883
GOTERM_BP_FAT	GO:0016042~lipid catabolic process	7	2.2082	0.0462793	8013068, 7901883, 8141374, 8118990, 8171229, 7961440, 8101648	204	173	13528	2.68321	1	0.865779	54.319
GOTERM_BP_FAT	GO:0043254~regulation of protein complex assembly	5	1.57729	0.0463958	8048319, 8061772, 7949679, 8158317, 8131406	204	90	13528	3.6841	1	0.858565	54.4112
GOTERM_BP_FAT	GO:0030833~regulation of actin filament polymerization	4	1.26183	0.0472531	8048319, 7949679, 8158317, 8131406	204	54	13528	4.91213	1	0.855948	55.0841
GOTERM_BP_FAT	GO:0000122~negative regulation of transcription from RNA polymerase II promoter	9	2.83912	0.0473123	7984606, 7986329, 8100507, 7903079, 8168395, 8040103, 8043552, 7965523, 8158939	204	266	13528	2.2437	1	0.848571	55.1303
GOTERM_BP_FAT	GO:0051494~negative regulation of cytoskeleton organization	4	1.26183	0.0494459	8048319, 8061772, 7949679, 8158317	204	55	13528	4.82282	1	0.85383	56.7632
GOTERM_BP_FAT	GO:0030835~negative regulation of actin filament depolymerization	3	0.946372	0.0498211	8048319, 7949679, 8158317	204	24	13528	8.28922	1	0.848666	57.0445
GOTERM_BP_FAT	GO:0015672~monovalent inorganic cation transport	10	3.15457	0.0507149	7909730, 8100070, 8004545, 8059776, 8023063, 8102904, 8027719, 7944216, 7906496, 8043552	204	318	13528	2.08534	1	0.846639	57.7078
GOTERM_BP_FAT	GO:0032535~regulation of cellular component size	9	2.83912	0.051966	7939825, 8116439, 8048319, 8114572, 7949679, 8158317, 7989224, 8010783, 8131406	204	271	13528	2.2023	1	0.846734	58.62
GOTERM_CC_FAT	GO:0044429~mitochondrial part	16	5.04732	0.0539242	8031097, 7939825, 8107998, 8159687, 8106689, 7941976, 7944216, 7919055, 8073192, 7904469, 8163930, 7902038, 8023063, 8114618, 8102904, 7904482, 8098576	205	595	12782	1.67667	0.999999	0.642801	51.5464
GOTERM_BP_FAT	GO:0051493~regulation of cytoskeleton organization	6	1.89274	0.054095	8048319, 8061772, 7900235, 7949679, 8158317, 8131406	204	136	13528	2.92561	1	0.851632	60.13
GOTERM_MF_FAT	GO:0051015~actin filament binding	4	1.26183	0.0560764	8030582, 8075728, 7988876, 7900235	214	53	12983	4.57873	1	0.916866	55.6777
GOTERM_BP_FAT	GO:0045938~positive regulation of circadian sleep/wake cycle, sleep	2	0.630915	0.0586924	8085293, 8010783	204	4	13528	33.1569	1	0.868265	63.216
GOTERM_BP_FAT	GO:0009206~purine ribonucleoside triphosphate biosynthetic process	5	1.57729	0.0599168	7970162, 8004545, 7997593, 8023063, 7944216	204	98	13528	3.38335	1	0.867811	63.9992
GOTERM_BP_FAT	GO:0030834~regulation of actin filament depolymerization	3	0.946372	0.061547	8048319, 7949679, 8158317	204	27	13528	7.36819	1	0.869206	65.0176
GOTERM_BP_FAT	GO:0009201~ribonucleoside triphosphate biosynthetic process	5	1.57729	0.0617394	7970162, 8004545, 7997593, 8023063, 7944216	204	99	13528	3.34918	1	0.864168	65.136
GOTERM_BP_FAT	GO:0009145~purine nucleoside triphosphate biosynthetic process	5	1.57729	0.0617394	7970162, 8004545, 7997593, 8023063, 7944216	204	99	13528	3.34918	1	0.864168	65.136
GOTERM_BP_FAT	GO:0044087~regulation of cellular component biogenesis	6	1.89274	0.0627834	8085293, 8048319, 8061772, 7949679, 8158317, 8131406	204	142	13528	2.80199	1	0.86303	65.7719
GOTERM_BP_FAT	GO:0040014~regulation of multicellular organism growth	4	1.26183	0.0636144	8085293, 8049509, 7930627, 8032214	204	61	13528	4.34844	1	0.860989	66.2703
GOTERM_BP_FAT	GO:0008064~regulation of actin polymerization or depolymerization	4	1.26183	0.0636144	8048319, 7949679, 8158317, 8131406	204	61	13528	4.34844	1	0.860989	66.2703
GOTERM_MF_FAT	GO:0004111~creatine kinase activity	2	0.630915	0.0640341	8106689, 8037525	214	4	12983	30.3341	1	0.925198	60.6649
GOTERM_BP_FAT	GO:0030837~negative regulation of actin filament polymerization	3	0.946372	0.0656449	8048319, 7949679, 8158317	204	28	13528	7.10504	1	0.864228	67.4595
GOTERM_BP_FAT	GO:0009142~nucleoside triphosphate biosynthetic process	5	1.57729	0.0673813	7970162, 8004545, 7997593, 8023063, 7944216	204	102	13528	3.25067	1	0.866072	68.4452
GOTERM_MF_FAT	GO:0005267~potassium channel activity	6	1.89274	0.0679639	7909730, 8100070, 8059776, 7927155, 7906496, 8043552	214	133	12983	2.73691	1	0.920177	62.9305
GOTERM_BP_FAT	GO:0010558~negative regulation of macromolecule biosynthetic process	14	4.4164	0.0686999	7984606, 8049534, 8085293, 7986329, 8100507, 8151532, 8180300, 7903079, 8114572, 8168395, 8040103, 8043552, 7965523, 8158939	204	547	13528	1.69724	1	0.866146	69.1748
GOTERM_BP_FAT	GO:0030832~regulation of actin filament length	4	1.26183	0.0687106	8048319, 7949679, 8158317, 8131406	204	63	13528	4.2104	1	0.860912	69.1806
GOTERM_BP_FAT	GO:0030856~regulation of epithelial cell differentiation	3	0.946372	0.0698313	8160670, 8051322, 8004784	204	29	13528	6.86004	1	0.860288	69.7882
GOTERM_BP_FAT	GO:0032103~positive regulation of response to external stimulus	4	1.26183	0.0713262	8085293, 8151532, 8024038, 7989224	204	64	13528	4.14461	1	0.861189	70.5811
GOTERM_MF_FAT	GO:0009055~electron carrier activity	8	2.52366	0.0720678	7939825, 7915896, 8074498, 8178177, 8179440, 8118498, 7941976, 8051322, 8073192, 7901293	214	221	12983	2.19613	1	0.91624	65.1667
GOTERM_BP_FAT	GO:0042753~positive regulation of circadian rhythm	2	0.630915	0.0728218	8085293, 8010783	204	5	13528	26.5255	1	0.862064	71.3547
GOTERM_BP_FAT	GO:0042117~monocyte activation	2	0.630915	0.0728218	8024038, 7989224	204	5	13528	26.5255	1	0.862064	71.3547
GOTERM_BP_FAT	GO:0046034~ATP metabolic process	5	1.57729	0.0732816	7970162, 8004545, 7997593, 8023063, 7944216	204	105	13528	3.1578	1	0.85891	71.5887
GOTERM_BP_FAT	GO:0060538~skeletal muscle organ development	4	1.26183	0.0766898	8059580, 8065683, 7986329, 7979510	204	66	13528	4.01901	1	0.866966	73.2679
GOTERM_BP_FAT	GO:0007519~skeletal muscle tissue development	4	1.26183	0.0766898	8059580, 8065683, 7986329, 7979510	204	66	13528	4.01901	1	0.866966	73.2679
GOTERM_BP_FAT	GO:0031327~negative regulation of cellular biosynthetic process	14	4.4164	0.0800786	7984606, 8049534, 8085293, 7986329, 8100507, 8151532, 8180300, 7903079, 8114572, 8168395, 8040103, 8043552, 7965523, 8158939	204	561	13528	1.65489	1	0.874283	74.8448
GOTERM_MF_FAT	GO:0005516~calmodulin binding	6	1.89274	0.0806559	8030582, 8065683, 8075728, 7988876, 8158317, 8014115	214	140	12983	2.60007	1	0.924899	69.4466
GOTERM_CC_FAT	GO:0005938~cell cortex	6	1.89274	0.0845544	8075728, 8061772, 7929288, 7900235, 7949679, 8158317	205	146	12782	2.56238	1	0.783746	68.4866
GOTERM_CC_FAT	GO:0016459~myosin complex	4	1.26183	0.0853467	8030582, 8075728, 7988876, 8014115	205	65	12782	3.837	1	0.765351	68.8412
GOTERM_BP_FAT	GO:0016481~negative regulation of transcription	12	3.78549	0.085555	8049534, 7984606, 7986329, 8100507, 8151532, 8180300, 7903079, 8168395, 8040103, 8043552, 7965523, 8158939	204	459	13528	1.73369	1	0.887456	77.2096
GOTERM_BP_FAT	GO:0042320~regulation of circadian sleep/wake cycle, REM sleep	2	0.630915	0.0867401	8085293, 8010783	204	6	13528	22.1046	1	0.886862	77.6931
GOTERM_BP_FAT	GO:0007602~phototransduction	3	0.946372	0.0873923	7984606, 8170816, 8170825	204	33	13528	6.02852	1	0.884709	77.955
GOTERM_BP_FAT	GO:0007229~integrin-mediated signaling pathway	4	1.26183	0.0879287	8075728, 7901883, 7989224, 8037205	204	70	13528	3.78936	1	0.882242	78.1683
GOTERM_BP_FAT	GO:0045892~negative regulation of transcription, DNA-dependent	10	3.15457	0.0884318	7984606, 7986329, 8100507, 8180300, 7903079, 8168395, 8040103, 8043552, 7965523, 8158939	204	356	13528	1.86275	1	0.879702	78.3666
GOTERM_MF_FAT	GO:0003779~actin binding	10	3.15457	0.088897	8030582, 8065683, 8075728, 7988876, 8048319, 7974920, 7900235, 7949679, 8158317, 8014115	214	326	12983	1.86099	1	0.931097	73.0895
GOTERM_BP_FAT	GO:0009890~negative regulation of biosynthetic process	14	4.4164	0.0907442	7984606, 8049534, 8085293, 7986329, 8100507, 8151532, 8180300, 7903079, 8114572, 8168395, 8040103, 8043552, 7965523, 8158939	204	573	13528	1.62023	1	0.882567	79.2563
GOTERM_BP_FAT	GO:0022600~digestive system process	3	0.946372	0.0919696	8085293, 7945498, 8135015	204	34	13528	5.85121	1	0.882208	79.7137
GOTERM_BP_FAT	GO:0006813~potassium ion transport	6	1.89274	0.0932326	7909730, 8100070, 8004545, 8059776, 7906496, 8043552	204	160	13528	2.48676	1	0.88197	80.1753
GOTERM_MF_FAT	GO:0016165~lipoxygenase activity	2	0.630915	0.0945037	8011680, 8004784	214	6	12983	20.2227	1	0.931034	75.3326
GOTERM_MF_FAT	GO:0030197~extracellular matrix constituent, lubricant activity	2	0.630915	0.0945037	8135048, 8135015	214	6	12983	20.2227	1	0.931034	75.3326
GOTERM_BP_FAT	GO:0051253~negative regulation of RNA metabolic process	10	3.15457	0.0955924	7984606, 7986329, 8100507, 8180300, 7903079, 8168395, 8040103, 8043552, 7965523, 8158939	204	362	13528	1.83187	1	0.884786	81.0113
GOTERM_BP_FAT	GO:0003073~regulation of systemic arterial blood pressure	3	0.946372	0.0966155	8053728, 7905020, 7930627, 8010783	204	35	13528	5.68403	1	0.883885	81.3634
GOTERM_BP_FAT	GO:0009205~purine ribonucleoside triphosphate metabolic process	5	1.57729	0.0993719	7970162, 8004545, 7997593, 8023063, 7944216	204	117	13528	2.83392	1	0.887611	82.2817
GOTERM_BP_FAT	GO:0009152~purine ribonucleotide biosynthetic process	5	1.57729	0.0993719	7970162, 8004545, 7997593, 8023063, 7944216	204	117	13528	2.83392	1	0.887611	82.2817

## Sheet: Dataset S3
GENE ONTOLOGY
FOLLICULAR GASTRITIS
NAME	SIZE	ES	NES	NOM p-val	FDR q-val	FWER p-val	RANK AT MAX	LEADING EDGE
NEGATIVE_REGULATION_OF_TRANSLATION	21	-0.656644	-1.65754	0	1	0.658	1532	tags=38%, list=7%, signal=41%
PHAGOCYTOSIS	15	-0.633162	-1.64251	0.00608519	1	0.707	3040	tags=53%, list=15%, signal=62%
NEGATIVE_REGULATION_OF_CELLULAR_PROTEIN_METABOLIC_PROCESS	43	-0.460642	-1.64236	0	1	0.709	1532	tags=23%, list=7%, signal=25%
NEGATIVE_REGULATION_OF_PROTEIN_METABOLIC_PROCESS	45	-0.449825	-1.6342	0	0.918341	0.741	1532	tags=22%, list=7%, signal=24%
REGULATION_OF_CYTOKINE_BIOSYNTHETIC_PROCESS	36	-0.672423	-1.57319	0.0120724	1	0.882	1691	tags=44%, list=8%, signal=48%
GLUTAMATE_RECEPTOR_ACTIVITY	20	-0.698005	-1.5153	0.0205761	1	0.965	5120	tags=80%, list=25%, signal=106%
NEGATIVE_REGULATION_OF_CELLULAR_BIOSYNTHETIC_PROCESS	27	-0.520493	-1.49365	0.0170576	1	0.975	1532	tags=30%, list=7%, signal=32%
NEGATIVE_REGULATION_OF_BIOSYNTHETIC_PROCESS	28	-0.501675	-1.49144	0.0149573	1	0.978	1532	tags=29%, list=7%, signal=31%
REGULATION_OF_TRANSLATION	87	-0.398749	-1.48601	0.0393375	1	0.982	1691	tags=20%, list=8%, signal=21%
CALCIUM_ION_BINDING	95	-0.384009	-1.4847	0.0123203	1	0.984	3239	tags=26%, list=16%, signal=31%
CYTOKINE_AND_CHEMOKINE_MEDIATED_SIGNALING_PATHWAY	22	-0.569147	-1.47777	0.031185	1	0.986	2046	tags=27%, list=10%, signal=30%
GLUTAMATE_SIGNALING_PATHWAY	17	-0.646	-1.45816	0.038961	1	0.993	5049	tags=88%, list=24%, signal=117%
CYCLIC_NUCLEOTIDE_MEDIATED_SIGNALING	98	-0.438911	-1.38498	0.0416667	1	1	5120	tags=45%, list=25%, signal=59%
PATTERN_BINDING	42	-0.448905	-1.37371	0.0224949	1	1	5674	tags=48%, list=27%, signal=65%
INTESTINAL METAPLASIA
NAME	SIZE	ES	NES	NOM p-val	FDR q-val	FWER p-val	RANK AT MAX	LEADING EDGE
RNA_SPLICING	71	0.532163	1.62812	0.041502	1	0.76	6363	tags=56%, list=31%, signal=81%
RNA_HELICASE_ACTIVITY	22	0.65665	1.58907	0.0294118	1	0.85	6436	tags=77%, list=31%, signal=112%
RNA_DEPENDENT_ATPASE_ACTIVITY	16	0.649458	1.56899	0.0310559	1	0.88	6436	tags=75%, list=31%, signal=109%
ATP_DEPENDENT_RNA_HELICASE_ACTIVITY	15	0.665876	1.54511	0.0414079	1	0.929	6436	tags=80%, list=31%, signal=116%
TRANSCRIPTION_INITIATION	33	0.473321	1.53991	0.0386965	1	0.936	8203	tags=61%, list=40%, signal=100%
REGULATION_OF_PROTEIN_STABILITY	19	0.615312	1.53245	0.0226804	1	0.946	4755	tags=42%, list=23%, signal=55%
TRANSCRIPTION_INITIATION_FROM_RNA_POLYMERASE_II_PROMOTER	28	0.489736	1.52358	0.0290456	1	0.955	7488	tags=57%, list=36%, signal=89%
GOLGI_ASSOCIATED_VESICLE	26	0.555818	1.52142	0.0167364	1	0.958	6854	tags=77%, list=33%, signal=115%
ACTIN_FILAMENT_BINDING	23	0.587402	1.5171	0.0379747	1	0.964	4297	tags=48%, list=21%, signal=60%
NUCLEOTIDYLTRANSFERASE_ACTIVITY	42	0.54059	1.5085	0.0473118	1	0.971	3099	tags=38%, list=15%, signal=45%
LAMELLIPODIUM	23	0.485878	1.46374	0.0479167	1	0.993	3691	tags=43%, list=18%, signal=53%
CYTOPLASMIC_MEMBRANE_BOUND_VESICLE	107	0.440132	1.43274	0.0349794	1	0.998	4658	tags=39%, list=23%, signal=50%
MEMBRANE_BOUND_VESICLE	109	0.439239	1.42605	0.0413223	1	0.998	4658	tags=39%, list=23%, signal=51%
CYTOPLASMIC_VESICLE	111	0.435822	1.42206	0.039501	1	0.999	4658	tags=40%, list=23%, signal=51%
PATHWAYS
FOLLICULAR GASTRITIS
NAME	SIZE	ES	NES	NOM p-val	FDR q-val	FWER p-val	RANK AT MAX	LEADING EDGE
REACTOME_NCAM_SIGNALING_FOR_NEURITE_OUT_GROWTH	60	-0.429719	-1.63904	0.0120724	1	0.715	3803	tags=32%, list=18%, signal=39%
REACTOME_NCAM1_INTERACTIONS	39	-0.520524	-1.59238	0.0121951	1	0.813	3803	tags=41%, list=18%, signal=50%
PID_RHODOPSIN_PATHWAY	23	-0.626888	-1.59069	0.0123457	1	0.817	3741	tags=52%, list=18%, signal=64%
BIOCARTA_NFAT_PATHWAY	48	-0.401595	-1.54109	0.0280561	1	0.906	3539	tags=29%, list=17%, signal=35%
BIOCARTA_ERYTH_PATHWAY	15	-0.643281	-1.51645	0.0268041	1	0.947	3298	tags=47%, list=16%, signal=55%
REACTOME_STRIATED_MUSCLE_CONTRACTION	26	-0.590455	-1.49289	0.0242424	1	0.964	4324	tags=46%, list=21%, signal=58%
KEGG_MELANOMA	64	-0.395362	-1.49239	0.0162933	1	0.965	2036	tags=22%, list=10%, signal=24%
REACTOME_MYOGENESIS	25	-0.476079	-1.48054	0.0325866	1	0.973	3576	tags=40%, list=17%, signal=48%
REACTOME_PI_3K_CASCADE	51	-0.355409	-1.4469	0.0356436	1	0.987	2242	tags=18%, list=11%, signal=20%
INTESTINAL METAPLASIA
NAME	SIZE	ES	NES	NOM p-val	FDR q-val	FWER p-val	RANK AT MAX	LEADING EDGE
PID_BARD1_PATHWAY	25	0.716026	1.60071	0.0119284	1	0.796	4281	tags=60%, list=21%, signal=76%
REACTOME_TRANSPORT_OF_VITAMINS_NUCLEOSIDES_AND_RELATED_MOLECULES	30	0.605313	1.57329	0.0105708	1	0.841	2968	tags=40%, list=14%, signal=47%
REACTOME_FORMATION_OF_INCISION_COMPLEX_IN_GG_NER	17	0.606807	1.55312	0.0254902	1	0.882	6731	tags=71%, list=33%, signal=105%
KEGG_NUCLEOTIDE_EXCISION_REPAIR	38	0.58857	1.53049	0.0433925	1	0.918	5534	tags=61%, list=27%, signal=82%
REACTOME_PEROXISOMAL_LIPID_METABOLISM	19	0.744167	1.4961	0.0337972	1	0.956	3386	tags=63%, list=16%, signal=75%
BIOCARTA_ATRBRCA_PATHWAY	18	0.738468	1.4866	0.027833	1	0.963	2558	tags=56%, list=12%, signal=63%
KEGG_PENTOSE_PHOSPHATE_PATHWAY	26	0.598971	1.4785	0.0275591	1	0.97	5028	tags=50%, list=24%, signal=66%
REACTOME_HOMOLOGOUS_RECOMBINATION_REPAIR_OF_REPLICATION_INDEPENDENT_DOUBLE_STRAND_BREAKS	15	0.685056	1.47463	0.0245902	1	0.974	3035	tags=53%, list=15%, signal=62%
PID_FANCONI_PATHWAY	37	0.632242	1.47014	0.0481928	1	0.975	4098	tags=59%, list=20%, signal=74%
KEGG_GLYCEROPHOSPHOLIPID_METABOLISM	69	0.465375	1.46079	0.0442656	1	0.979	3073	tags=32%, list=15%, signal=37%
KEGG_DRUG_METABOLISM_OTHER_ENZYMES	34	0.809967	1.45264	0.00608519	1	0.979	1933	tags=53%, list=9%, signal=58%
KEGG_ETHER_LIPID_METABOLISM	28	0.528826	1.43759	0.0348361	1	0.985	2151	tags=36%, list=10%, signal=40%
REACTOME_GLYCEROPHOSPHOLIPID_BIOSYNTHESIS	77	0.477765	1.43616	0.0452756	1	0.985	2153	tags=29%, list=10%, signal=32%
KEGG_PENTOSE_AND_GLUCURONATE_INTERCONVERSIONS	16	0.821059	1.4278	0.0444015	1	0.989	1188	tags=50%, list=6%, signal=53%
REACTOME_SYNTHESIS_OF_PA	27	0.589187	1.41719	0.0439122	1	0.991	2471	tags=48%, list=12%, signal=55%

## Sheet: Dataset S4
Category	Term	Count	%	PValue	Genes	List Total	Pop Hits	Pop Total	Fold Enrichment	Bonferroni	Benjamini	FDR
GOTERM_CC_FAT	GO:0031224~intrinsic to membrane	168	37.1681	8.651e-05	7952785, 8108744, 7992447, 8178070, 7904254, 8053388, 8036224, 7921873, 7972239, 7958202, 8146285, 8140227, 8048283, 8080562, 8131844, 8178074, 7996064, 8031223, 8099476, 8075200, 8037408, 7951004, 7944164, 8013068, 7985213, 7983405, 8159583, 7970162, 8100768, 8118061, 7988350, 8081826, 8129120, 8018196, 7920552, 7993588, 8025612, 8008454, 8146934, 8030374, 8051050, 8098328, 7919314, 8154760, 805…	313	5485	12782	1.2508	0.0273047	0.0273047	0.116678
GOTERM_CC_FAT	GO:0016021~integral to membrane	160	35.3982	0.000370168	7952785, 8108744, 7992447, 8178070, 7904254, 8053388, 8036224, 7921873, 7972239, 7958202, 8146285, 8140227, 8048283, 8080562, 8131844, 8178074, 7996064, 8031223, 8099476, 8075200, 8037408, 7951004, 7944164, 8013068, 7985213, 7983405, 8159583, 7970162, 8100768, 8118061, 7988350, 8081826, 8129120, 8018196, 7920552, 7993588, 8025612, 8008454, 8146934, 8030374, 8051050, 8098328, 7919314, 8154760, 805…	313	5297	12782	1.23352	0.111727	0.0575174	0.498368
GOTERM_BP_FAT	GO:0007631~feeding behavior	8	1.76991	0.000850962	7945182, 8085293, 8159583, 8072941, 8100464, 8071899, 8069644, 7949971	303	69	13528	5.17645	0.82569	0.82569	1.45736
GOTERM_CC_FAT	GO:0005576~extracellular region	70	15.4867	0.00164298	8165011, 8056222, 7945498, 7921873, 8069644, 7909250, 8102440, 8178554, 8085293, 8080562, 8099476, 8006999, 8144995, 8074237, 8158167, 8028607, 7961252, 8116439, 8134907, 8014282, 8146934, 8025612, 8049567, 7961440, 8097628, 7921882, 8145603, 7915955, 8141466, 8114511, 7950036, 8023990, 7951271, 7934885, 8134814, 8063970, 8125007, 8154622, 7992632, 8028311, 8036702, 8079590, 7961514, 8007895, 810…	313	2010	12782	1.42219	0.409145	0.160874	2.1945
GOTERM_CC_FAT	GO:0031226~intrinsic to plasma membrane	47	10.3982	0.00174588	7952785, 7992447, 8029907, 8121031, 8072757, 8112333, 8095585, 7904254, 8036224, 8069644, 8121454, 7957140, 8140227, 8025103, 8048283, 8125805, 8080562, 8131844, 8092241, 8023984, 7899343, 8099476, 8162179, 7955297, 8037408, 8071268, 7985213, 8159583, 7963880, 7944667, 7920552, 8008454, 8137336, 8049567, 8133314, 7948058, 7965359, 8097628, 8179987, 8051050, 7914950, 7971731, 7939546, 7942409, 795…	313	1215	12782	1.57971	0.428316	0.130461	2.33044
GOTERM_CC_FAT	GO:0005887~integral to plasma membrane	46	10.177	0.00193646	7952785, 7992447, 8029907, 8121031, 8072757, 8112333, 8095585, 7904254, 8036224, 8069644, 8121454, 7957140, 8140227, 8025103, 8048283, 8125805, 8080562, 8131844, 8092241, 8023984, 7899343, 8099476, 7955297, 8037408, 8071268, 7985213, 8159583, 7963880, 7944667, 7920552, 8008454, 8137336, 8049567, 8133314, 7948058, 7965359, 8097628, 8179987, 8051050, 7914950, 7971731, 7939546, 7942409, 7953264, 807…	313	1188	12782	1.58123	0.4622	0.116668	2.58178
GOTERM_CC_FAT	GO:0005886~plasma membrane	117	25.885	0.00202157	7952785, 8179851, 7992447, 8108744, 8162254, 8178070, 7949843, 8053388, 7904254, 8116086, 8036224, 7921873, 8140227, 8048283, 8080562, 8131844, 8178074, 7996064, 8031223, 8135149, 8099476, 8066451, 8037408, 7985213, 8159583, 7988350, 7920552, 8018196, 8146934, 8008454, 8025612, 8030374, 7977987, 8051050, 8000757, 7948312, 8141466, 7953264, 7947881, 8115941, 8072757, 8121031, 8112333, 8179309, 802…	313	3777	12782	1.26501	0.476678	0.102306	2.69382
GOTERM_CC_FAT	GO:0044421~extracellular region part	39	8.62832	0.00207434	8063970, 8165011, 8154622, 7992632, 8028311, 7909250, 8036702, 8085293, 7961514, 8007895, 8099476, 8006999, 8074237, 8144995, 8147516, 8028607, 8092750, 7961252, 8116439, 8178897, 7944667, 8014282, 8134907, 8146934, 8180105, 8049567, 7992811, 8179987, 8096704, 8135099, 8021584, 7896817, 8141466, 8144078, 7934156, 8155754, 7898805, 8052747, 8023990, 7951271	313	960	12782	1.65901	0.485458	0.0905591	2.76322
GOTERM_MF_FAT	GO:0046873~metal ion transmembrane transporter activity	17	3.76106	0.00235316	7985213, 8159583, 7920552, 8008409, 8018082, 8137336, 7965359, 8051050, 7971731, 8048283, 8092241, 7910792, 8023984, 7953264, 8140579, 8052018, 8037408	285	328	12983	2.36105	0.752096	0.752096	3.41352
GOTERM_CC_FAT	GO:0044459~plasma membrane part	74	16.3717	0.00301279	7952785, 7992447, 8162254, 8095585, 8056222, 7949843, 7904254, 8116086, 8036224, 8125470, 8069644, 8140227, 8048283, 8080562, 8125805, 8131844, 8088491, 8023984, 8066451, 8099476, 7955297, 8037408, 8071268, 7985213, 8159583, 8110688, 7920552, 8008454, 8030374, 8049567, 8133314, 8133335, 7977987, 8097628, 8122724, 7965359, 8051050, 8000757, 7939546, 8141466, 7953264, 8178833, 7896779, 7947881, 802…	313	2203	12782	1.37174	0.619226	0.113694	3.98996
GOTERM_BP_FAT	GO:0006955~immune response	28	6.19469	0.00329318	8041867, 8162231, 8125373, 8029907, 8165011, 7937330, 8125470, 7909250, 7921873, 8020806, 8140227, 8048283, 8031223, 8106633, 8006999, 7945371, 7921868, 8023688, 8180196, 8018196, 7981601, 8146934, 8030374, 8133314, 8122724, 7979269, 7908968, 7994804, 8178833, 8029136, 7898805	303	690	13528	1.81176	0.998851	0.966101	5.52962
GOTERM_BP_FAT	GO:0007617~mating behavior	4	0.884956	0.00334005	7945182, 8159583, 8106252, 8069644	303	14	13528	12.7562	0.998957	0.898573	5.6062
GOTERM_MF_FAT	GO:0005516~calmodulin binding	10	2.21239	0.00364723	8087530, 8159583, 7988876, 7920552, 7910792, 7977987, 8037408, 8010061, 7965359, 8014115	285	140	12983	3.25388	0.885032	0.660931	5.2441
GOTERM_BP_FAT	GO:0030005~cellular di-, tri-valent inorganic cation homeostasis	13	2.87611	0.00506601	8121454, 8085293, 7945182, 8159583, 7971731, 8048283, 8029907, 8171917, 8106252, 8008409, 7910792, 8069644, 8010783	303	227	13528	2.55687	0.99997	0.926132	8.38582
GOTERM_BP_FAT	GO:0019226~transmission of nerve impulse	17	3.76106	0.00542426	8108737, 7985213, 8159583, 8108744, 7920552, 8069644, 8145603, 8085293, 7921970, 8000757, 8125805, 8072941, 8092241, 8106252, 8071899, 8028806, 7947881	303	350	13528	2.16856	0.999986	0.892705	8.95303
GOTERM_BP_FAT	GO:0022600~digestive system process	5	1.10619	0.00666229	7945595, 8085293, 7945498, 8100464, 8037408	303	34	13528	6.56572	0.999999	0.898341	10.8878
GOTERM_BP_FAT	GO:0048701~embryonic cranial skeleton morphogenesis	4	0.884956	0.00700966	8138718, 8162179, 7934156, 7958202	303	18	13528	9.92153	0.999999	0.872809	11.4237
GOTERM_BP_FAT	GO:0019098~reproductive behavior	4	0.884956	0.00700966	7945182, 8159583, 8106252, 8069644	303	18	13528	9.92153	0.999999	0.872809	11.4237
GOTERM_BP_FAT	GO:0045879~negative regulation of smoothened signaling pathway	3	0.663717	0.00702138	8120043, 8162179, 8097628	303	6	13528	22.3234	0.999999	0.83591	11.4417
GOTERM_BP_FAT	GO:0055066~di-, tri-valent inorganic cation homeostasis	13	2.87611	0.00751932	8121454, 8085293, 7945182, 8159583, 7971731, 8048283, 8029907, 8171917, 8106252, 8008409, 7910792, 8069644, 8010783	303	239	13528	2.42849	1	0.821092	12.2044
GOTERM_BP_FAT	GO:0030001~metal ion transport	20	4.42478	0.00837544	8159583, 8110688, 7920552, 8008409, 8018082, 8137336, 8095585, 7904254, 7965359, 8051050, 7971731, 8048283, 8171917, 8092241, 7910792, 8023984, 8140579, 7953264, 8052018, 8037408	303	465	13528	1.9203	1	0.821983	13.5013
GOTERM_MF_FAT	GO:0016782~transferase activity, transferring sulfur-containing groups	6	1.32743	0.00861026	7969665, 8131135, 7994260, 7915257, 8122660, 7900352, 7958202	285	58	12983	4.71252	0.99402	0.818491	11.9692
GOTERM_MF_FAT	GO:0008083~growth factor activity	10	2.21239	0.00895785	7956423, 8077103, 7934156, 8006999, 8144995, 8074237, 8052747, 7950036, 8023990, 8092750	285	161	12983	2.82946	0.995141	0.735981	12.4231
GOTERM_BP_FAT	GO:0007610~behavior	20	4.42478	0.00909	7985213, 8159583, 8029907, 8112333, 8133335, 8069644, 8010783, 7949971, 8077103, 7945182, 8085293, 8125805, 8072941, 8106252, 8029914, 8030860, 8100464, 8071899, 8038899, 8028806	303	469	13528	1.90392	1	0.817946	14.5699
GOTERM_BP_FAT	GO:0050801~ion homeostasis	18	3.9823	0.0105983	8159583, 8029907, 8008409, 8110688, 8069644, 8010783, 8166769, 8121454, 7945182, 8085293, 7971731, 8048283, 8171917, 8092241, 8106252, 7910792, 8023984, 8071899	303	409	13528	1.9649	1	0.838295	16.7848
GOTERM_BP_FAT	GO:0009615~response to virus	8	1.76991	0.0110758	8036702, 7988350, 8031223, 7896817, 8154622, 8158167, 7945462, 8028607	303	109	13528	3.27683	1	0.827616	17.4747
GOTERM_BP_FAT	GO:0030003~cellular cation homeostasis	13	2.87611	0.0118476	8121454, 8085293, 7945182, 8159583, 7971731, 8048283, 8029907, 8171917, 8106252, 8008409, 7910792, 8069644, 8010783	303	254	13528	2.28508	1	0.825685	18.5784
GOTERM_BP_FAT	GO:0055080~cation homeostasis	14	3.09735	0.012113	8159583, 8029907, 8008409, 8110688, 8069644, 8010783, 8121454, 7945182, 8085293, 7971731, 8048283, 8106252, 8171917, 7910792	303	286	13528	2.18551	1	0.811222	18.9547
GOTERM_BP_FAT	GO:0050905~neuromuscular process	6	1.32743	0.0123039	7945182, 8159583, 8106252, 8071899, 8069644, 7979269	303	62	13528	4.32066	1	0.795617	19.2242
GOTERM_BP_FAT	GO:0006875~cellular metal ion homeostasis	11	2.43363	0.0126959	8121454, 8085293, 8159583, 7971731, 8048283, 8029907, 8106252, 8008409, 7910792, 8069644, 8010783	303	196	13528	2.50569	1	0.786107	19.7753
GOTERM_BP_FAT	GO:0007016~cytoskeletal anchoring at plasma membrane	3	0.663717	0.012725	8080714, 7984019, 8028806	303	8	13528	16.7426	1	0.767754	19.8161
GOTERM_BP_FAT	GO:0048705~skeletal system morphogenesis	8	1.76991	0.0127334	7961514, 8178897, 8138718, 8120043, 8180105, 8162179, 7934156, 8138741, 7958202	303	112	13528	3.18906	1	0.749434	19.8278
GOTERM_BP_FAT	GO:0045165~cell fate commitment	9	1.99115	0.012754	8138718, 8120043, 8144078, 8162179, 7934156, 8068235, 7911750, 8179987, 7950036	303	139	13528	2.8908	1	0.732057	19.8568
GOTERM_BP_FAT	GO:0003002~regionalization	11	2.43363	0.0131267	8006896, 8138718, 8028719, 8144078, 8162179, 7934156, 7943442, 8042251, 8097628, 7908917, 8138741	303	197	13528	2.49297	1	0.725048	20.3768
GOTERM_BP_FAT	GO:0048568~embryonic organ development	10	2.21239	0.0151669	8006896, 8138718, 8144078, 8162179, 7934156, 8042251, 7958749, 8138741, 7958202, 8118995	303	172	13528	2.59575	1	0.759611	23.1683
GOTERM_BP_FAT	GO:0001967~suckling behavior	3	0.663717	0.0161215	7945182, 8159583, 8069644	303	9	13528	14.8823	1	0.765438	24.4425
GOTERM_BP_FAT	GO:0007268~synaptic transmission	14	3.09735	0.0165946	8108737, 7985213, 8159583, 8108744, 7920552, 8069644, 8145603, 8085293, 7921970, 8000757, 8125805, 8072941, 8071899, 7947881	303	298	13528	2.0975	1	0.760869	25.0666
GOTERM_BP_FAT	GO:0055065~metal ion homeostasis	11	2.43363	0.0168934	8121454, 8085293, 8159583, 7971731, 8048283, 8029907, 8106252, 8008409, 7910792, 8069644, 8010783	303	205	13528	2.39569	1	0.753021	25.4582
GOTERM_BP_FAT	GO:0007389~pattern specification process	13	2.87611	0.0169627	8006896, 8055239, 8138718, 8028719, 8144078, 8162179, 7934156, 7943442, 8042251, 8097628, 8179987, 8045198, 7908917, 8138741	303	267	13528	2.17382	1	0.74082	25.5488
GOTERM_CC_FAT	GO:0005615~extracellular space	27	5.97345	0.017156	8165011, 8154622, 7909250, 8036702, 8085293, 7961514, 8099476, 8006999, 8074237, 8144995, 8028607, 8092750, 7961252, 8116439, 7944667, 8134907, 8146934, 8049567, 8179987, 8021584, 8141466, 7896817, 7934156, 8144078, 7898805, 8052747, 8023990	313	685	12782	1.60964	0.996064	0.459513	20.8259
GOTERM_BP_FAT	GO:0007218~neuropeptide signaling pathway	7	1.54867	0.0177693	7996100, 8025103, 7996064, 8072941, 8100464, 8095303, 8145603	303	93	13528	3.36052	1	0.744008	26.5953
GOTERM_BP_FAT	GO:0007623~circadian rhythm	5	1.10619	0.0190451	8085293, 7971731, 8110688, 8139640, 8010783	303	46	13528	4.85292	1	0.755661	28.2223
GOTERM_BP_FAT	GO:0006878~cellular copper ion homeostasis	3	0.663717	0.0198577	7945182, 7971731, 8069644	303	10	13528	13.3941	1	0.758103	29.2407
GOTERM_BP_FAT	GO:0006873~cellular ion homeostasis	16	3.53982	0.0213252	8159583, 8029907, 8008409, 8069644, 8010783, 8121454, 7945182, 8085293, 7971731, 8048283, 8171917, 8092241, 8106252, 8023984, 7910792, 8071899	303	374	13528	1.91003	1	0.771089	31.0456
GOTERM_BP_FAT	GO:0007618~mating	4	0.884956	0.0216854	7945182, 8159583, 8106252, 8069644	303	27	13528	6.61435	1	0.765717	31.482
GOTERM_BP_FAT	GO:0006874~cellular calcium ion homeostasis	10	2.21239	0.0217727	8121454, 8085293, 8159583, 7971731, 8029907, 8106252, 8008409, 7910792, 8069644, 8010783	303	183	13528	2.43972	1	0.756246	31.5873
GOTERM_MF_FAT	GO:0008146~sulfotransferase activity	5	1.10619	0.0219775	7969665, 8131135, 7994260, 8122660, 7958202	285	49	12983	4.64841	0.999998	0.928005	27.9355
GOTERM_BP_FAT	GO:0006812~cation transport	21	4.64602	0.0232386	8159583, 8110688, 7920552, 8008409, 8018082, 8137336, 8095585, 7904254, 7965359, 8051050, 8157038, 7971731, 8048283, 8171917, 8092241, 7910792, 8023984, 8140579, 7953264, 8052018, 8037408	303	553	13528	1.69545	1	0.768245	33.3339
GOTERM_BP_FAT	GO:0055082~cellular chemical homeostasis	16	3.53982	0.0238631	8159583, 8029907, 8008409, 8069644, 8010783, 8121454, 7945182, 8085293, 7971731, 8048283, 8171917, 8092241, 8106252, 8023984, 7910792, 8071899	303	380	13528	1.87987	1	0.767223	34.0652
GOTERM_BP_FAT	GO:0006163~purine nucleotide metabolic process	10	2.21239	0.02389	8041867, 7970162, 7971731, 7904254, 7977987, 8074237, 8071899, 7965359, 7902452, 7979269	303	186	13528	2.40037	1	0.757715	34.0964
GOTERM_BP_FAT	GO:0008015~blood circulation	10	2.21239	0.02389	8006896, 8175933, 8008409, 8134907, 7910792, 7904254, 7977987, 8071899, 8010783, 7979269	303	186	13528	2.40037	1	0.757715	34.0964
GOTERM_BP_FAT	GO:0003013~circulatory system process	10	2.21239	0.02389	8006896, 8175933, 8008409, 8134907, 7910792, 7904254, 7977987, 8071899, 8010783, 7979269	303	186	13528	2.40037	1	0.757715	34.0964
GOTERM_BP_FAT	GO:0055070~copper ion homeostasis	3	0.663717	0.0239169	7945182, 7971731, 8069644	303	11	13528	12.1764	1	0.748379	34.1278
GOTERM_BP_FAT	GO:0007512~adult heart development	3	0.663717	0.0239169	8006896, 7977987, 8052747	303	11	13528	12.1764	1	0.748379	34.1278
GOTERM_BP_FAT	GO:0051216~cartilage development	6	1.32743	0.0247255	8085293, 7961514, 8178897, 8120043, 8180105, 7950425, 7958202	303	74	13528	3.62002	1	0.750551	35.0625
GOTERM_BP_FAT	GO:0055074~calcium ion homeostasis	10	2.21239	0.0253801	8121454, 8085293, 8159583, 7971731, 8029907, 8106252, 8008409, 7910792, 8069644, 8010783	303	188	13528	2.37483	1	0.75048	35.81
GOTERM_BP_FAT	GO:0001501~skeletal system development	14	3.09735	0.0265827	8178897, 8180105, 8028719, 7958202, 8085293, 7961514, 8131844, 8106252, 8120043, 8138718, 7934156, 8162179, 8144078, 7950425, 8138741	303	319	13528	1.95942	1	0.757702	37.1623
GOTERM_BP_FAT	GO:0005996~monosaccharide metabolic process	11	2.43363	0.0275542	8085293, 8058997, 8008172, 8175933, 8106252, 8162502, 7979085, 8046408, 8115957, 7966621, 7949971	303	222	13528	2.21223	1	0.761497	38.2351
GOTERM_BP_FAT	GO:0007267~cell-cell signaling	22	4.86726	0.0282256	8108737, 7985213, 8159583, 8108744, 7920552, 8069644, 8145603, 8085293, 7921970, 8000757, 8125805, 8007895, 8072941, 8097513, 8023984, 7896817, 8144078, 8144995, 8071899, 7950036, 7947881, 8092750	303	600	13528	1.63705	1	0.761402	38.9663
GOTERM_BP_FAT	GO:0045214~sarcomere organization	3	0.663717	0.028283	8006896, 7977987, 8052747	303	12	13528	11.1617	1	0.753833	39.0284
GOTERM_BP_FAT	GO:0048706~embryonic skeletal system development	6	1.32743	0.0287534	8138718, 8144078, 8162179, 7934156, 8138741, 7958202	303	77	13528	3.47898	1	0.751485	39.5354
GOTERM_MF_FAT	GO:0005509~calcium ion binding	30	6.63717	0.0293905	8108744, 8008409, 8165011, 7949843, 8102440, 8056408, 7980080, 7960370, 7961514, 8025103, 8088491, 8140579, 8147516, 8108737, 8159583, 7963880, 7988350, 8048319, 8014282, 7992811, 8179987, 7965359, 7979269, 8096704, 8098328, 8000757, 7910792, 7994804, 7898616, 7951271	285	919	12983	1.48709	1	0.94731	35.5818
GOTERM_BP_FAT	GO:0048562~embryonic organ morphogenesis	8	1.76991	0.0296076	8006896, 8138718, 8162179, 7934156, 8042251, 8138741, 7958202, 8118995	303	133	13528	2.68553	1	0.753809	40.446
GOTERM_MF_FAT	GO:0008376~acetylgalactosaminyltransferase activity	4	0.884956	0.0296425	8008172, 8098328, 7937341, 8056408	285	31	12983	5.87799	1	0.921512	35.8278
GOTERM_BP_FAT	GO:0042592~homeostatic process	26	5.75221	0.0300292	8029907, 8008409, 7999952, 8069644, 8166769, 8121454, 8085293, 8048283, 8106252, 8092241, 8135149, 8023984, 8037408, 7945595, 8159583, 8178897, 8110688, 8134907, 8180105, 8051322, 8010783, 7945182, 7971731, 8171917, 7910792, 7979085, 8071899	303	751	13528	1.5457	1	0.751003	40.8906
GOTERM_BP_FAT	GO:0002440~production of molecular mediator of immune response	4	0.884956	0.0312294	8041867, 7908968, 8048283, 8106633	303	31	13528	5.76089	1	0.757152	42.1393
GOTERM_MF_FAT	GO:0042803~protein homodimerization activity	14	3.09735	0.0324009	8041867, 7994609, 8056222, 7977987, 7966621, 7979269, 7965523, 8048283, 8175933, 8106252, 7979085, 8106633, 8078386, 7898805	285	334	12983	1.90947	1	0.912609	38.4652
GOTERM_BP_FAT	GO:0019725~cellular homeostasis	18	3.9823	0.0325987	8159583, 8029907, 8008409, 7999952, 8069644, 8010783, 8121454, 7945182, 8085293, 7971731, 8048283, 8171917, 8092241, 8106252, 7910792, 8023984, 8071899, 8037408	303	466	13528	1.72456	1	0.764716	43.5335
GOTERM_BP_FAT	GO:0032989~cellular component morphogenesis	16	3.53982	0.0333392	7943442, 7977987, 7992632, 8179987, 8069644, 7972239, 8006896, 8138718, 7934156, 8162179, 8144078, 8071899, 8052747, 8110450, 8028806, 8118995	303	397	13528	1.79937	1	0.765325	44.2743
GOTERM_MF_FAT	GO:0042277~peptide binding	10	2.21239	0.034069	7952785, 8029907, 8072941, 8029914, 8030860, 8056222, 8178833, 8128572, 8038899, 8125470, 8010783	285	203	12983	2.24406	1	0.897721	40.0107
GOTERM_BP_FAT	GO:0009150~purine ribonucleotide metabolic process	8	1.76991	0.0351623	7970162, 7971731, 7904254, 7977987, 8074237, 7965359, 7902452, 7979269	303	138	13528	2.58822	1	0.776651	46.0591
GOTERM_BP_FAT	GO:0006811~ion transport	26	5.75221	0.0373277	8008409, 8018082, 8095585, 8165011, 7904254, 8048283, 8092241, 8023984, 8140579, 8052018, 8037408, 7985213, 8159583, 7920552, 8110688, 8137336, 7965359, 8051050, 8157038, 7971731, 7942409, 8171917, 7910792, 7953264, 7901691, 8127549	303	768	13528	1.51148	1	0.790127	48.1092
GOTERM_BP_FAT	GO:0009952~anterior/posterior pattern formation	8	1.76991	0.0375651	8006896, 8138718, 8028719, 8144078, 7934156, 8042251, 7908917, 8138741	303	140	13528	2.55125	1	0.78574	48.3294
GOTERM_BP_FAT	GO:0030204~chondroitin sulfate metabolic process	3	0.663717	0.0378736	8131135, 8155754, 7958202	303	14	13528	9.56719	1	0.782072	48.6143
GOTERM_BP_FAT	GO:0048704~embryonic skeletal system morphogenesis	5	1.10619	0.0381777	8138718, 8162179, 7934156, 8138741, 7958202	303	57	13528	3.91639	1	0.778444	48.8936
GOTERM_BP_FAT	GO:0048878~chemical homeostasis	19	4.20354	0.0387743	8159583, 8029907, 8008409, 8110688, 8069644, 8010783, 8166769, 8121454, 7945182, 8085293, 7971731, 8048283, 8171917, 8092241, 8106252, 7910792, 8023984, 7979085, 8071899	303	512	13528	1.65682	1	0.777482	49.4375
GOTERM_MF_FAT	GO:0008528~peptide receptor activity, G-protein coupled	7	1.54867	0.0390522	7952785, 8029907, 8072941, 8029914, 8030860, 8038899, 8010783	285	114	12983	2.7972	1	0.905414	44.4149
GOTERM_MF_FAT	GO:0001653~peptide receptor activity	7	1.54867	0.0390522	7952785, 8029907, 8072941, 8029914, 8030860, 8038899, 8010783	285	114	12983	2.7972	1	0.905414	44.4149
GOTERM_MF_FAT	GO:0005261~cation channel activity	12	2.65487	0.0396926	7985213, 8159583, 8092241, 8008409, 7920552, 7910792, 8023984, 8137336, 7953264, 8140579, 8052018, 8037408	285	275	12983	1.98783	1	0.886929	44.9585
GOTERM_MF_FAT	GO:0015269~calcium-activated potassium channel activity	3	0.663717	0.0415058	8092241, 7920552, 8037408	285	15	12983	9.11088	1	0.876477	46.4709
GOTERM_CC_FAT	GO:0033267~axon part	5	1.10619	0.0424408	8122843, 8112333, 8100464, 8071899, 8028806	313	54	12782	3.78121	0.999999	0.750368	44.302
GOTERM_BP_FAT	GO:0051705~behavioral interaction between organisms	4	0.884956	0.042626	7945182, 8159583, 8106252, 8069644	303	35	13528	5.1025	1	0.803133	52.82
GOTERM_CC_FAT	GO:0034703~cation channel complex	8	1.76991	0.0429796	8092241, 8008409, 7920552, 7910792, 8023984, 7953264, 8140579, 8037408	313	132	12782	2.47497	0.999999	0.7214	44.7233
GOTERM_MF_FAT	GO:0004944~C5a anaphylatoxin receptor activity	2	0.442478	0.0432727	8029907, 8029914	285	2	12983	45.5544	1	0.86661	47.9073
GOTERM_MF_FAT	GO:0032181~dinucleotide repeat insertion binding	2	0.442478	0.0432727	8041867, 8106633	285	2	12983	45.5544	1	0.86661	47.9073
GOTERM_BP_FAT	GO:0048859~formation of anatomical boundary	2	0.442478	0.0441514	8144078, 7934156	303	2	13528	44.6469	1	0.808838	54.0997
GOTERM_BP_FAT	GO:0060459~left lung development	2	0.442478	0.0441514	8144078, 7934156	303	2	13528	44.6469	1	0.808838	54.0997
GOTERM_BP_FAT	GO:0030902~hindbrain development	5	1.10619	0.0447815	8159583, 8138718, 8144078, 8162179, 7923991	303	60	13528	3.72057	1	0.807824	54.6187
GOTERM_BP_FAT	GO:0009953~dorsal/ventral pattern formation	5	1.10619	0.0447815	8138718, 8144078, 8162179, 7943442, 8097628	303	60	13528	3.72057	1	0.807824	54.6187
GOTERM_BP_FAT	GO:0006220~pyrimidine nucleotide metabolic process	4	0.884956	0.0457581	8077103, 8005247, 7902452, 8112072	303	36	13528	4.96076	1	0.809309	55.4122
GOTERM_BP_FAT	GO:0032504~multicellular organism reproduction	18	3.9823	0.0461892	8041867, 8159583, 7945014, 7915718, 7999952, 8051322, 8095021, 7943240, 7973629, 8032023, 8035684, 7971731, 7915955, 8106252, 8115516, 7934156, 8073474, 7981917	303	487	13528	1.65019	1	0.806935	55.7584
GOTERM_BP_FAT	GO:0048609~reproductive process in a multicellular organism	18	3.9823	0.0461892	8041867, 8159583, 7945014, 7915718, 7999952, 8051322, 8095021, 7943240, 7973629, 8032023, 8035684, 7971731, 7915955, 8106252, 8115516, 7934156, 8073474, 7981917	303	487	13528	1.65019	1	0.806935	55.7584
GOTERM_MF_FAT	GO:0005402~cation:sugar symporter activity	3	0.663717	0.0467644	8121031, 8071783, 8127549	285	16	12983	8.54145	1	0.868032	50.6408
GOTERM_MF_FAT	GO:0005351~sugar:hydrogen symporter activity	3	0.663717	0.0467644	8121031, 8071783, 8127549	285	16	12983	8.54145	1	0.868032	50.6408
GOTERM_BP_FAT	GO:0009259~ribonucleotide metabolic process	8	1.76991	0.0468159	7970162, 7971731, 7904254, 7977987, 8074237, 7965359, 7902452, 7979269	303	147	13528	2.42976	1	0.80598	56.2569
GOTERM_BP_FAT	GO:0006968~cellular defense response	5	1.10619	0.0471159	8140227, 8029907, 8146934, 8133314, 8036224, 8071899	303	61	13528	3.65958	1	0.802793	56.4937
GOTERM_BP_FAT	GO:0009205~purine ribonucleoside triphosphate metabolic process	7	1.54867	0.0471594	7970162, 7971731, 7904254, 7977987, 7965359, 7902452, 7979269	303	117	13528	2.67118	1	0.797866	56.528
GOTERM_BP_FAT	GO:0000904~cell morphogenesis involved in differentiation	11	2.43363	0.0478711	8138718, 8144078, 8162179, 7934156, 7992632, 8069644, 8110450, 8179987, 8028806, 7972239, 8118995	303	244	13528	2.01277	1	0.797656	57.0845
GOTERM_CC_FAT	GO:0032302~MutSbeta complex	2	0.442478	0.0482247	8041867, 8106633	313	2	12782	40.8371	1	0.732339	48.6745
GOTERM_BP_FAT	GO:0006164~purine nucleotide biosynthetic process	8	1.76991	0.0482462	8041867, 7970162, 7971731, 7904254, 8074237, 8071899, 7965359, 7902452	303	148	13528	2.41334	1	0.795145	57.3751
GOTERM_BP_FAT	GO:0030901~midbrain development	3	0.663717	0.0485109	7945182, 8144078, 8042251	303	16	13528	8.37129	1	0.791923	57.5792
GOTERM_BP_FAT	GO:0007405~neuroblast proliferation	3	0.663717	0.0485109	8144078, 8133335, 8097628	303	16	13528	8.37129	1	0.791923	57.5792
GOTERM_BP_FAT	GO:0009199~ribonucleoside triphosphate metabolic process	7	1.54867	0.048798	7970162, 7971731, 7904254, 7977987, 7965359, 7902452, 7979269	303	118	13528	2.64854	1	0.788904	57.7993
GOTERM_MF_FAT	GO:0030246~carbohydrate binding	14	3.09735	0.0489635	7911989, 8162502, 8165011, 8069644, 8056408, 8098328, 8131844, 8178074, 7984892, 8106252, 8086051, 7979085, 8155754, 8095303	285	354	12983	1.80159	1	0.862116	52.2932
GOTERM_BP_FAT	GO:0010243~response to organic nitrogen	5	1.10619	0.0519838	8041867, 8159583, 8144078, 8071899, 7908917	303	63	13528	3.5434	1	0.805043	60.1715
GOTERM_MF_FAT	GO:0022839~ion gated channel activity	3	0.663717	0.0522516	8092241, 7920552, 8037408	285	17	12983	8.03901	1	0.862709	54.6678
GOTERM_MF_FAT	GO:0015082~di-, tri-valent inorganic cation transmembrane transporter activity	4	0.884956	0.0531136	7971731, 8048283, 7965359, 8051050	285	39	12983	4.67224	1	0.850511	55.2719
GOTERM_BP_FAT	GO:0010033~response to organic substance	24	5.30973	0.0541783	8041867, 8150076, 8162502, 8178070, 8179309, 8085293, 7961514, 8048283, 8135149, 8122843, 8074944, 7908917, 7985213, 8159583, 7988350, 8110688, 8146934, 7912692, 7979269, 7971731, 7910792, 8144078, 7988414, 7898805, 8071899	303	721	13528	1.48616	1	0.813787	61.7319
GOTERM_BP_FAT	GO:0008589~regulation of smoothened signaling pathway	3	0.663717	0.0541873	8120043, 8162179, 8097628	303	17	13528	7.87886	1	0.809249	61.7381
GOTERM_BP_FAT	GO:0009144~purine nucleoside triphosphate metabolic process	7	1.54867	0.0557008	7970162, 7971731, 7904254, 7977987, 7965359, 7902452, 7979269	303	122	13528	2.56171	1	0.813638	62.7803
GOTERM_BP_FAT	GO:0006006~glucose metabolic process	8	1.76991	0.0558131	8085293, 8058997, 8162502, 7979085, 8046408, 8115957, 7966621, 7949971	303	153	13528	2.33448	1	0.809831	62.8566
GOTERM_BP_FAT	GO:0009165~nucleotide biosynthetic process	9	1.99115	0.0573006	8041867, 7970162, 7971731, 7994609, 7904254, 8074237, 8071899, 7965359, 7902452	303	186	13528	2.16033	1	0.813947	63.8529
GOTERM_BP_FAT	GO:0042471~ear morphogenesis	5	1.10619	0.05978	8006896, 8138718, 8162179, 8042251, 8118995	303	66	13528	3.38234	1	0.823196	65.4579
GOTERM_BP_FAT	GO:0050654~chondroitin sulfate proteoglycan metabolic process	3	0.663717	0.0600845	8131135, 8155754, 7958202	303	18	13528	7.44114	1	0.820626	65.6502
GOTERM_BP_FAT	GO:0002062~chondrocyte differentiation	3	0.663717	0.0600845	8178897, 8120043, 8180105, 7958202	303	18	13528	7.44114	1	0.820626	65.6502
GOTERM_CC_FAT	GO:0044463~cell projection part	11	2.43363	0.0613592	7975815, 8159583, 8110688, 8122843, 8112333, 7943442, 8133335, 8100464, 8071899, 8069644, 8028806	313	234	12782	1.91969	1	0.789592	57.4505
GOTERM_BP_FAT	GO:0043583~ear development	6	1.32743	0.0613948	8006896, 8138718, 8162179, 7911750, 8042251, 8118995	303	95	13528	2.8198	1	0.823342	66.4667
GOTERM_MF_FAT	GO:0033130~acetylcholine receptor binding	2	0.442478	0.0642041	8069644, 7947881	285	3	12983	30.3696	1	0.887233	62.4033
GOTERM_MF_FAT	GO:0008269~JAK pathway signal transduction adaptor activity	2	0.442478	0.0642041	8134907, 8135149	285	3	12983	30.3696	1	0.887233	62.4033
GOTERM_MF_FAT	GO:0004942~anaphylatoxin receptor activity	2	0.442478	0.0642041	8029907, 8029914	285	3	12983	30.3696	1	0.887233	62.4033
GOTERM_MF_FAT	GO:0032356~oxidized DNA binding	2	0.442478	0.0642041	8041867, 8106633	285	3	12983	30.3696	1	0.887233	62.4033
GOTERM_MF_FAT	GO:0032357~oxidized purine DNA binding	2	0.442478	0.0642041	8041867, 8106633	285	3	12983	30.3696	1	0.887233	62.4033
GOTERM_MF_FAT	GO:0032139~dinucleotide insertion or deletion binding	2	0.442478	0.0642041	8041867, 8106633	285	3	12983	30.3696	1	0.887233	62.4033
GOTERM_MF_FAT	GO:0047756~chondroitin 4-sulfotransferase activity	2	0.442478	0.0642041	8131135, 7958202	285	3	12983	30.3696	1	0.887233	62.4033
GOTERM_MF_FAT	GO:0032142~single guanine insertion binding	2	0.442478	0.0642041	8041867, 8106633	285	3	12983	30.3696	1	0.887233	62.4033
GOTERM_BP_FAT	GO:0060179~male mating behavior	2	0.442478	0.065493	8159583, 8106252	303	3	13528	29.7646	1	0.839406	68.904
GOTERM_BP_FAT	GO:0043570~maintenance of DNA repeat elements	2	0.442478	0.065493	8041867, 8106633	303	3	13528	29.7646	1	0.839406	68.904
GOTERM_BP_FAT	GO:0060079~regulation of excitatory postsynaptic membrane potential	3	0.663717	0.0661899	8085293, 8159583, 8071899	303	19	13528	7.0495	1	0.838783	69.3015
GOTERM_BP_FAT	GO:0019318~hexose metabolic process	9	1.99115	0.0663885	8085293, 8058997, 8175933, 8162502, 7979085, 8046408, 8115957, 7966621, 7949971	303	192	13528	2.09282	1	0.835887	69.4139
GOTERM_BP_FAT	GO:0001649~osteoblast differentiation	4	0.884956	0.0668232	8131844, 8138718, 8120043, 8144078	303	42	13528	4.25208	1	0.834109	69.6586
GOTERM_BP_FAT	GO:0007368~determination of left/right symmetry	4	0.884956	0.0668232	8055239, 8144078, 7934156, 7943442, 8045198	303	42	13528	4.25208	1	0.834109	69.6586
GOTERM_BP_FAT	GO:0030182~neuron differentiation	16	3.53982	0.0669523	7952785, 8115941, 8068235, 7992632, 8069644, 7972239, 8085293, 8138718, 8141466, 8162179, 8144078, 7911750, 8071899, 8028806, 7908917, 8118995	303	438	13528	1.63094	1	0.830943	69.7309
GOTERM_BP_FAT	GO:0034404~nucleobase, nucleoside and nucleotide biosynthetic process	9	1.99115	0.0680138	8041867, 7970162, 7971731, 7994609, 7904254, 8074237, 8071899, 7965359, 7902452	303	193	13528	2.08198	1	0.832104	70.3193
GOTERM_BP_FAT	GO:0034654~nucleobase, nucleoside, nucleotide and nucleic acid biosynthetic process	9	1.99115	0.0680138	8041867, 7970162, 7971731, 7994609, 7904254, 8074237, 8071899, 7965359, 7902452	303	193	13528	2.08198	1	0.832104	70.3193
GOTERM_BP_FAT	GO:0051327~M phase of meiotic cell cycle	6	1.32743	0.0682799	7973629, 7945014, 8073474, 8097857, 7943240, 8172471	303	98	13528	2.73348	1	0.829632	70.4651
GOTERM_BP_FAT	GO:0007126~meiosis	6	1.32743	0.0682799	7973629, 7945014, 8073474, 8097857, 7943240, 8172471	303	98	13528	2.73348	1	0.829632	70.4651
GOTERM_BP_FAT	GO:0010038~response to metal ion	7	1.54867	0.0691305	7961514, 7971731, 8092241, 8008409, 7910792, 7988414, 8051322	303	129	13528	2.4227	1	0.829846	70.9266
GOTERM_MF_FAT	GO:0005227~calcium activated cation channel activity	3	0.663717	0.0699625	8092241, 7920552, 8037408	285	20	12983	6.83316	1	0.895638	65.6734
GOTERM_BP_FAT	GO:0009855~determination of bilateral symmetry	4	0.884956	0.0706973	8055239, 8144078, 7934156, 7943442, 8045198	303	43	13528	4.1532	1	0.833227	71.7591
GOTERM_BP_FAT	GO:0031424~keratinization	4	0.884956	0.0706973	7905490, 7905523, 8180406, 7905533	303	43	13528	4.1532	1	0.833227	71.7591
GOTERM_BP_FAT	GO:0009799~determination of symmetry	4	0.884956	0.0706973	8055239, 8144078, 7934156, 7943442, 8045198	303	43	13528	4.1532	1	0.833227	71.7591
GOTERM_BP_FAT	GO:0051899~membrane depolarization	4	0.884956	0.0706973	8085293, 8159583, 8008409, 8071899	303	43	13528	4.1532	1	0.833227	71.7591
GOTERM_BP_FAT	GO:0006029~proteoglycan metabolic process	4	0.884956	0.0706973	8131135, 8155754, 7994260, 7958202	303	43	13528	4.1532	1	0.833227	71.7591
GOTERM_CC_FAT	GO:0043203~axon hillock	2	0.442478	0.0714605	8112333, 8028806	313	3	12782	27.2247	1	0.816343	63.2309
GOTERM_BP_FAT	GO:0006044~N-acetylglucosamine metabolic process	3	0.663717	0.0724914	8008172, 8175933, 8106252	303	20	13528	6.69703	1	0.837439	72.6847
GOTERM_BP_FAT	GO:0006041~glucosamine metabolic process	3	0.663717	0.0724914	8008172, 8175933, 8106252	303	20	13528	6.69703	1	0.837439	72.6847
GOTERM_BP_FAT	GO:0051321~meiotic cell cycle	6	1.32743	0.0730985	7973629, 7945014, 8073474, 8097857, 7943240, 8172471	303	100	13528	2.67881	1	0.836542	72.9913
GOTERM_BP_FAT	GO:0009141~nucleoside triphosphate metabolic process	7	1.54867	0.0732837	7970162, 7971731, 7904254, 7977987, 7965359, 7902452, 7979269	303	131	13528	2.38571	1	0.833888	73.0842
GOTERM_BP_FAT	GO:0046903~secretion	12	2.65487	0.0738861	8085293, 7908968, 8000757, 8125805, 8088491, 8066451, 7945498, 7929288, 7955297, 8100464, 8071899, 8037408	303	300	13528	1.78587	1	0.833016	73.3844
GOTERM_BP_FAT	GO:0000041~transition metal ion transport	5	1.10619	0.0740691	7971731, 8048283, 8171917, 8018082, 8051050	303	71	13528	3.14415	1	0.830399	73.475
GOTERM_BP_FAT	GO:0021700~developmental maturation	6	1.32743	0.0755757	7973629, 8159583, 8134907, 8120043, 7911750, 8069644	303	101	13528	2.65229	1	0.833327	74.2095
GOTERM_BP_FAT	GO:0006937~regulation of muscle contraction	5	1.10619	0.0771171	8008409, 7910792, 7904254, 8100464, 8010061	303	72	13528	3.10048	1	0.83629	74.9411
GOTERM_MF_FAT	GO:0022836~gated channel activity	12	2.65487	0.07895	7985213, 8159583, 8092241, 8008409, 7920552, 7910792, 8023984, 8137336, 7953264, 8140579, 8052018, 8037408	285	310	12983	1.7634	1	0.912344	70.2519
GOTERM_BP_FAT	GO:0009394~2'-deoxyribonucleotide metabolic process	3	0.663717	0.0789773	8005247, 7902452, 8112072	303	21	13528	6.37812	1	0.840385	75.798
GOTERM_BP_FAT	GO:0007140~male meiosis	3	0.663717	0.0789773	7973629, 8073474, 8172471	303	21	13528	6.37812	1	0.840385	75.798
GOTERM_BP_FAT	GO:0030239~myofibril assembly	3	0.663717	0.0789773	8006896, 7977987, 8052747	303	21	13528	6.37812	1	0.840385	75.798
GOTERM_BP_FAT	GO:0045933~positive regulation of muscle contraction	3	0.663717	0.0789773	7904254, 8100464, 8010061	303	21	13528	6.37812	1	0.840385	75.798
GOTERM_MF_FAT	GO:0016763~transferase activity, transferring pentosyl groups	4	0.884956	0.0790693	8077103, 8041867, 8154635, 7994609	285	46	12983	3.96125	1	0.901929	70.3087
GOTERM_BP_FAT	GO:0042391~regulation of membrane potential	7	1.54867	0.0797756	8085293, 8159583, 8106252, 8092241, 8008409, 8023984, 8071899	303	134	13528	2.3323	1	0.84029	76.1572
GOTERM_BP_FAT	GO:0003007~heart morphogenesis	5	1.10619	0.0802272	8006896, 8144078, 7934156, 7977987, 8052747	303	73	13528	3.058	1	0.838878	76.3582
GOTERM_CC_FAT	GO:0031012~extracellular matrix	14	3.09735	0.0803357	8063970, 8178897, 8014282, 8180105, 7992811, 7992632, 8028311, 8096704, 7961514, 8007895, 8135099, 8141466, 8155754, 8147516, 7951271	313	345	12782	1.65716	1	0.83247	67.7004
GOTERM_CC_FAT	GO:0005794~Golgi apparatus	29	6.41593	0.0827199	8008172, 8006123, 8121031, 8056222, 8053388, 7949843, 7992632, 8069644, 8056408, 7904293, 7958202, 8178074, 8010139, 8131135, 8074237, 8055688, 7937341, 7943442, 7940377, 8122660, 8098328, 7971731, 8135099, 8054395, 8144078, 7994260, 7950036, 8023990, 7947881	313	872	12782	1.35811	1	0.822156	68.8123
GOTERM_BP_FAT	GO:0048598~embryonic morphogenesis	12	2.65487	0.0836304	7943442, 7910134, 8042251, 7958202, 8006896, 8055239, 8138718, 7934156, 8162179, 8144078, 8045198, 8138741, 8118995	303	307	13528	1.74515	1	0.84839	77.8222
GOTERM_MF_FAT	GO:0032138~single base insertion or deletion binding	2	0.442478	0.0846791	8041867, 8106633	285	4	12983	22.7772	1	0.907536	72.8662
GOTERM_MF_FAT	GO:0032134~mispaired DNA binding	2	0.442478	0.0846791	8041867, 8106633	285	4	12983	22.7772	1	0.907536	72.8662
GOTERM_MF_FAT	GO:0032137~guanine/thymine mispair binding	2	0.442478	0.0846791	8041867, 8106633	285	4	12983	22.7772	1	0.907536	72.8662
GOTERM_BP_FAT	GO:0048232~male gamete generation	12	2.65487	0.0851621	7973629, 8041867, 8032023, 8035684, 7915955, 8115516, 7915718, 7999952, 8073474, 7981917, 8095021, 7943240	303	308	13528	1.73949	1	0.850813	78.4528
GOTERM_BP_FAT	GO:0007283~spermatogenesis	12	2.65487	0.0851621	7973629, 8041867, 8032023, 8035684, 7915955, 8115516, 7915718, 7999952, 8073474, 7981917, 8095021, 7943240	303	308	13528	1.73949	1	0.850813	78.4528
GOTERM_BP_FAT	GO:0006942~regulation of striated muscle contraction	3	0.663717	0.0856362	8008409, 7910792, 7904254	303	22	13528	6.08821	1	0.849517	78.6446
GOTERM_BP_FAT	GO:0051693~actin filament capping	3	0.663717	0.0856362	8048319, 7949679, 8028806	303	22	13528	6.08821	1	0.849517	78.6446
GOTERM_BP_FAT	GO:0044057~regulation of system process	12	2.65487	0.0858222	8085293, 8159583, 8008409, 7910792, 7912692, 7904254, 7977987, 8100464, 8071899, 8052747, 8010061, 8010783	303	309	13528	1.73386	1	0.847233	78.7194
GOTERM_BP_FAT	GO:0046034~ATP metabolic process	6	1.32743	0.0859336	7970162, 7971731, 7904254, 7977987, 7965359, 7902452	303	105	13528	2.55125	1	0.844699	78.7641
GOTERM_BP_FAT	GO:0045938~positive regulation of circadian sleep/wake cycle, sleep	2	0.442478	0.0863596	8085293, 8010783	303	4	13528	22.3234	1	0.843286	78.9341
GOTERM_BP_FAT	GO:0055009~atrial cardiac muscle morphogenesis	2	0.442478	0.0863596	7977987, 8052747	303	4	13528	22.3234	1	0.843286	78.9341
GOTERM_MF_FAT	GO:0046983~protein dimerization activity	18	3.9823	0.0864803	8041867, 8178897, 8180406, 7994609, 8180105, 8056222, 7977987, 8179987, 7979269, 7966621, 7965523, 8048283, 8175933, 8106252, 7979085, 8106633, 8078386, 7898805, 8071899	285	542	12983	1.51288	1	0.90252	73.6428
GOTERM_BP_FAT	GO:0048469~cell maturation	5	1.10619	0.086631	7973629, 8134907, 8120043, 7911750, 8069644	303	75	13528	2.97646	1	0.841344	79.0418
GOTERM_BP_FAT	GO:0007626~locomotory behavior	11	2.43363	0.0877046	8077103, 7945182, 8159583, 8029907, 8106252, 8029914, 8030860, 8071899, 8038899, 8069644, 8028806	303	274	13528	1.79239	1	0.842232	79.4625
GOTERM_CC_FAT	GO:0031225~anchored to membrane	10	2.21239	0.0901153	7952785, 8115941, 8141466, 8178070, 8144078, 8179309, 8162179, 7992811, 8153380, 8153342, 8122724	313	220	12782	1.85623	1	0.830964	72.0396
GOTERM_BP_FAT	GO:0016051~carbohydrate biosynthetic process	6	1.32743	0.0913782	8058997, 8162502, 8131135, 7979085, 7966621, 7958202	303	107	13528	2.50356	1	0.851784	80.843
GOTERM_BP_FAT	GO:0042755~eating behavior	3	0.663717	0.0924572	8100464, 8071899, 7949971	303	23	13528	5.8235	1	0.852536	81.2315
GOTERM_BP_FAT	GO:0060078~regulation of postsynaptic membrane potential	3	0.663717	0.0924572	8085293, 8159583, 8071899	303	23	13528	5.8235	1	0.852536	81.2315
GOTERM_CC_FAT	GO:0005578~proteinaceous extracellular matrix	13	2.87611	0.0932319	8063970, 8178897, 8014282, 8180105, 7992811, 7992632, 8096704, 7961514, 8135099, 8007895, 8141466, 8155754, 8147516, 7951271	313	320	12782	1.65901	1	0.824459	73.3047
GOTERM_BP_FAT	GO:0008016~regulation of heart contraction	5	1.10619	0.0932752	8008409, 7910792, 7912692, 7904254, 7977987	303	77	13528	2.89915	1	0.852447	81.5211
GOTERM_BP_FAT	GO:0051240~positive regulation of multicellular organismal process	10	2.21239	0.0977359	8085293, 8048283, 8144078, 7904254, 8100464, 8071899, 8052747, 8010061, 8010783, 8028806	303	244	13528	1.82979	1	0.863439	83.0277
GOTERM_MF_FAT	GO:0022838~substrate specific channel activity	14	3.09735	0.0983084	7985213, 8159583, 7920552, 8008409, 8137336, 8092241, 7910792, 8023984, 7953264, 8140579, 7955297, 8052018, 8037408, 7901691	285	398	12983	1.60242	1	0.922119	78.25
GOTERM_BP_FAT	GO:0030835~negative regulation of actin filament depolymerization	3	0.663717	0.0994299	8048319, 7949679, 8028806	303	24	13528	5.58086	1	0.865799	83.5689
GOTERM_BP_FAT	GO:0050803~regulation of synapse structure and activity	3	0.663717	0.0994299	8085293, 8159583, 8069644	303	24	13528	5.58086	1	0.865799	83.5689
GOTERM_BP_FAT	GO:0007204~elevation of cytosolic calcium ion concentration	6	1.32743	0.0998703	8121454, 8085293, 8029907, 8008409, 7910792, 8010783	303	110	13528	2.43528	1	0.864545	83.7069

## Sheet: Dataset S5
GENE ONTOLOGY
CHRONIC GASTRITIS
NAME	SIZE	ES	NES	NOM p-val	FDR q-val	FWER p-val	RANK AT MAX	LEADING EDGE
KINASE_BINDING	67	0.523904	1.70948	0.00194175	1	0.429	3535	tags=33%, list=17%, signal=39%
PROTEIN_KINASE_BINDING	60	0.532928	1.66743	0.00195312	1	0.597	3535	tags=35%, list=17%, signal=42%
PROTEIN_AUTOPROCESSING	29	0.486829	1.6506	0.0324544	1	0.645	3422	tags=38%, list=17%, signal=45%
PROTEIN_AMINO_ACID_AUTOPHOSPHORYLATION	28	0.498939	1.64186	0.0384615	1	0.675	3422	tags=39%, list=17%, signal=47%
RHO_GTPASE_ACTIVATOR_ACTIVITY	19	0.65477	1.63888	0.0060241	0.843809	0.687	2378	tags=32%, list=11%, signal=36%
NEGATIVE_REGULATION_OF_SIGNAL_TRANSDUCTION	36	0.516053	1.60653	0.0179283	1	0.782	2788	tags=31%, list=13%, signal=35%
POSITIVE_REGULATION_OF_SIGNAL_TRANSDUCTION	114	0.495629	1.602	0.011811	0.933312	0.794	3402	tags=36%, list=16%, signal=43%
I_KAPPAB_KINASE_NF_KAPPAB_CASCADE	102	0.553551	1.60147	0.0118577	0.821275	0.794	3402	tags=40%, list=16%, signal=48%
CELLULAR_DEFENSE_RESPONSE	45	0.670188	1.59399	0.0307102	0.795031	0.823	1568	tags=36%, list=8%, signal=38%
RAS_GUANYL_NUCLEOTIDE_EXCHANGE_FACTOR_ACTIVITY	18	0.595209	1.59288	0.0439331	0.724834	0.828	3966	tags=56%, list=19%, signal=69%
ENZYME_BINDING	170	0.409917	1.58641	0.00773694	0.709094	0.838	4471	tags=32%, list=22%, signal=41%
SMALL_GTPASE_REGULATOR_ACTIVITY	65	0.482036	1.58475	0.0220884	0.659875	0.841	4409	tags=46%, list=21%, signal=58%
REGULATION_OF_TRANSCRIPTION_FACTOR_ACTIVITY	38	0.474919	1.57997	0.0100402	0.637398	0.854	4842	tags=45%, list=23%, signal=58%
RAS_GTPASE_ACTIVATOR_ACTIVITY	29	0.567602	1.57249	0.0059761	0.645605	0.876	4409	tags=45%, list=21%, signal=57%
POSITIVE_REGULATION_OF_TRANSLATION	33	0.605854	1.5664	0.0344828	0.645229	0.885	1811	tags=36%, list=9%, signal=40%
REGULATION_OF_SIGNAL_TRANSDUCTION	209	0.416509	1.56276	0.00592885	0.62879	0.896	3414	tags=31%, list=16%, signal=37%
GUANYL_NUCLEOTIDE_EXCHANGE_FACTOR_ACTIVITY	45	0.461715	1.55688	0.048218	0.627925	0.916	3966	tags=42%, list=19%, signal=52%
REGULATION_OF_I_KAPPAB_KINASE_NF_KAPPAB_CASCADE	82	0.552025	1.55466	0.0273438	0.605587	0.918	3402	tags=40%, list=16%, signal=48%
REGULATION_OF_DNA_BINDING	44	0.453372	1.54996	0.0275049	0.600598	0.924	4388	tags=41%, list=21%, signal=52%
CYTOKINE_PRODUCTION	69	0.533454	1.54504	0.0348837	0.600118	0.931	1923	tags=30%, list=9%, signal=33%
POSITIVE_REGULATION_OF_RESPONSE_TO_STIMULUS	39	0.615833	1.52495	0.00792079	0.699898	0.957	830	tags=28%, list=4%, signal=29%
TRANSCRIPTION_REPRESSOR_ACTIVITY	140	0.355533	1.52178	0.015748	0.689286	0.96	3733	tags=24%, list=18%, signal=29%
GROWTH_FACTOR_BINDING	31	0.575355	1.51874	0.0321285	0.677803	0.964	3137	tags=45%, list=15%, signal=53%
RECEPTOR_COMPLEX	54	0.517512	1.51767	0.018	0.654949	0.964	3361	tags=39%, list=16%, signal=46%
POSITIVE_REGULATION_OF_IMMUNE_RESPONSE	27	0.659649	1.51647	0.0381679	0.635538	0.964	830	tags=30%, list=4%, signal=31%
REGULATION_OF_PROTEIN_IMPORT_INTO_NUCLEUS	15	0.534648	1.51378	0.0418327	0.625852	0.968	4278	tags=53%, list=21%, signal=67%
REGULATION_OF_IMMUNE_RESPONSE	30	0.634863	1.51283	0.0372549	0.608239	0.97	830	tags=27%, list=4%, signal=28%
REGULATION_OF_CYTOKINE_BIOSYNTHETIC_PROCESS	36	0.57322	1.51281	0.0272904	0.586592	0.97	1811	tags=33%, list=9%, signal=36%
NEGATIVE_REGULATION_OF_PROTEIN_METABOLIC_PROCESS	45	0.409272	1.50909	0.0155945	0.567509	0.976	4586	tags=42%, list=22%, signal=54%
PHAGOCYTOSIS	15	0.496673	1.49263	0.0354331	0.614927	0.983	1930	tags=33%, list=9%, signal=37%
NEGATIVE_REGULATION_OF_CELLULAR_PROTEIN_METABOLIC_PROCESS	43	0.405843	1.4846	0.025641	0.62069	0.984	4586	tags=42%, list=22%, signal=54%
BONE_REMODELING	28	0.500068	1.48201	0.042	0.598311	0.985	1881	tags=29%, list=9%, signal=31%
ACTIVATION_OF_IMMUNE_RESPONSE	16	0.77469	1.4692	0.0421687	0.583984	0.986	830	tags=44%, list=4%, signal=46%
REGULATION_OF_RESPONSE_TO_STIMULUS	54	0.529655	1.4649	0.0180361	0.577924	0.992	920	tags=22%, list=4%, signal=23%
REGULATION_OF_PROGRAMMED_CELL_DEATH	315	0.395405	1.46435	0.0416667	0.567355	0.992	4038	tags=31%, list=20%, signal=38%
REGULATION_OF_APOPTOSIS	314	0.389399	1.45381	0.0457256	0.605981	0.994	4038	tags=31%, list=20%, signal=38%
NEGATIVE_REGULATION_OF_DEVELOPMENTAL_PROCESS	180	0.385494	1.43818	0.046	0.616141	0.994	2044	tags=20%, list=10%, signal=22%
REGULATION_OF_DEVELOPMENTAL_PROCESS	406	0.362622	1.43058	0.0480962	0.61568	0.995	3426	tags=26%, list=17%, signal=31%
NEGATIVE_REGULATION_OF_CELLULAR_METABOLIC_PROCESS	239	0.336319	1.42088	0.0273973	0.625402	0.995	4695	tags=33%, list=23%, signal=43%
NEGATIVE_REGULATION_OF_METABOLIC_PROCESS	241	0.33321	1.41784	0.0293542	0.618366	0.995	4695	tags=33%, list=23%, signal=42%
REGULATION_OF_NUCLEOCYTOPLASMIC_TRANSPORT	21	0.545747	1.40451	0.044	0.626136	0.998	5704	tags=62%, list=28%, signal=85%
NEGATIVE_REGULATION_OF_TRANSCRIPTION	173	0.326921	1.3909	0.042	0.63773	0.998	6009	tags=40%, list=29%, signal=56%
HOMOPHILIC_CELL_ADHESION	15	0.703195	1.36096	0.022449	0.645453	1	1369	tags=33%, list=7%, signal=36%
INTESTINAL METAPLASIA
NAME	SIZE	ES	NES	NOM p-val	FDR q-val	FWER p-val	RANK AT MAX	LEADING EDGE
ENERGY_DERIVATION_BY_OXIDATION_OF_ORGANIC_COMPOUNDS	35	-0.58978	-1.74524	0.0177515	0.783444	0.345	3476	tags=51%, list=17%, signal=62%
PIGMENT_BIOSYNTHETIC_PROCESS	17	-0.533921	-1.71923	0.00831601	0.558345	0.414	3206	tags=35%, list=15%, signal=42%
NEUROPEPTIDE_RECEPTOR_ACTIVITY	22	-0.793792	-1.71345	0	0.399263	0.437	1461	tags=27%, list=7%, signal=29%
ANION_TRANSMEMBRANE_TRANSPORTER_ACTIVITY	58	-0.691067	-1.70584	0	0.329393	0.457	2288	tags=38%, list=11%, signal=43%
NEUROPEPTIDE_BINDING	23	-0.766545	-1.67084	0	0.355708	0.588	1461	tags=26%, list=7%, signal=28%
PIGMENT_METABOLIC_PROCESS	18	-0.492094	-1.65077	0.0315126	0.347395	0.663	3206	tags=33%, list=15%, signal=39%
COENZYME_METABOLIC_PROCESS	36	-0.558321	-1.63312	0.0462777	0.284399	0.722	4455	tags=56%, list=22%, signal=71%
INORGANIC_ANION_TRANSMEMBRANE_TRANSPORTER_ACTIVITY	19	-0.673247	-1.63184	0.00808081	0.265446	0.725	2006	tags=32%, list=10%, signal=35%
CARBON_OXYGEN_LYASE_ACTIVITY	31	-0.595295	-1.62279	0.0162272	0.270846	0.752	3579	tags=42%, list=17%, signal=51%
CELLULAR_RESPIRATION	18	-0.740971	-1.61695	0.0337972	0.269991	0.773	3313	tags=67%, list=16%, signal=79%
HYDRO_LYASE_ACTIVITY	27	-0.620768	-1.61371	0.0218254	0.261922	0.78	2985	tags=41%, list=14%, signal=48%
FEEDING_BEHAVIOR	23	-0.728166	-1.58746	0.00607287	0.277529	0.847	2414	tags=35%, list=12%, signal=39%
FATTY_ACID_OXIDATION	17	-0.640778	-1.58507	0.0205339	0.271658	0.858	4098	tags=53%, list=20%, signal=66%
NEUROTRANSMITTER_BINDING	50	-0.605321	-1.58171	0.00409836	0.268786	0.868	3738	tags=30%, list=18%, signal=37%
ATPASE_ACTIVITY_COUPLED_TO_TRANSMEMBRANE_MOVEMENT_OF_IONS_PHOSPHORYLATIVE_MECHANISM	19	-0.63222	-1.5769	0.00801603	0.27059	0.886	51	tags=11%, list=0%, signal=11%
ATPASE_ACTIVITY_COUPLED_TO_TRANSMEMBRANE_MOVEMENT_OF_IONS	23	-0.580568	-1.5743	0.015748	0.266363	0.888	51	tags=9%, list=0%, signal=9%
NEUROTRANSMITTER_RECEPTOR_ACTIVITY	47	-0.610073	-1.57172	0.00614754	0.262893	0.892	1461	tags=17%, list=7%, signal=18%
ANION_TRANSPORT	30	-0.628928	-1.55063	0.00819672	0.313129	0.919	1896	tags=20%, list=9%, signal=22%
RESPONSE_TO_LIGHT_STIMULUS	43	-0.369713	-1.52914	0.0331384	0.355658	0.955	4773	tags=30%, list=23%, signal=39%
FEMALE_GAMETE_GENERATION	16	-0.558177	-1.52415	0.0396825	0.360611	0.961	4446	tags=50%, list=21%, signal=64%
CELL_PROJECTION_PART	18	-0.616254	-1.52268	0.0243408	0.34216	0.964	2428	tags=22%, list=12%, signal=25%
ANTIOXIDANT_ACTIVITY	18	-0.596142	-1.51809	0.0435685	0.346704	0.967	3421	tags=50%, list=17%, signal=60%
ANION_CATION_SYMPORTER_ACTIVITY	16	-0.683477	-1.51143	0.0173745	0.356106	0.973	2006	tags=38%, list=10%, signal=41%
TRANSFERASE_ACTIVITY_TRANSFERRING_ALKYL_OR_ARYLOTHER_THAN_METHYLGROUPS	27	-0.691906	-1.49087	0.0251046	0.403318	0.982	546	tags=26%, list=3%, signal=27%
POSITIVE_REGULATION_OF_PROTEIN_MODIFICATION_PROCESS	28	-0.581925	-1.48879	0.0285714	0.398698	0.982	255	tags=11%, list=1%, signal=11%
CHLORIDE_CHANNEL_ACTIVITY	19	-0.763246	-1.47537	0.00200401	0.42136	0.984	2188	tags=47%, list=11%, signal=53%
EXOPEPTIDASE_ACTIVITY	28	-0.770749	-1.46479	0.03125	0.435904	0.986	366	tags=29%, list=2%, signal=29%
ION_TRANSMEMBRANE_TRANSPORTER_ACTIVITY	269	-0.402871	-1.46225	0.00608519	0.434229	0.988	2883	tags=21%, list=14%, signal=24%
ANION_CHANNEL_ACTIVITY	20	-0.745397	-1.46171	0.011976	0.425815	0.988	2188	tags=45%, list=11%, signal=50%
ATPASE_ACTIVITY_COUPLED_TO_MOVEMENT_OF_SUBSTANCES	39	-0.558132	-1.45165	0.0335968	0.448507	0.992	663	tags=13%, list=3%, signal=13%
COFACTOR_BINDING	21	-0.631275	-1.44209	0.0163599	0.462129	0.992	4455	tags=48%, list=22%, signal=61%
HYDROLASE_ACTIVITY_ACTING_ON_ACID_ANHYDRIDESCATALYZING_TRANSMEMBRANE_MOVEMENT_OF_SUBSTANCES	38	-0.558864	-1.44052	0.0414201	0.457192	0.992	663	tags=13%, list=3%, signal=14%
PRIMARY_ACTIVE_TRANSMEMBRANE_TRANSPORTER_ACTIVITY	39	-0.551352	-1.43713	0.039604	0.458765	0.992	663	tags=13%, list=3%, signal=13%
TRANSMEMBRANE_TRANSPORTER_ACTIVITY	363	-0.405962	-1.43254	0.0103306	0.464459	0.994	2883	tags=22%, list=14%, signal=25%
DEVELOPMENT_OF_PRIMARY_SEXUAL_CHARACTERISTICS	24	-0.468517	-1.42703	0.0377734	0.473596	0.994	3058	tags=29%, list=15%, signal=34%
SUBSTRATE_SPECIFIC_TRANSMEMBRANE_TRANSPORTER_ACTIVITY	333	-0.400752	-1.42233	0.00811359	0.461745	0.994	2883	tags=23%, list=14%, signal=26%
SUBSTRATE_SPECIFIC_TRANSPORTER_ACTIVITY	377	-0.389476	-1.42096	0.0141129	0.45731	0.994	2883	tags=22%, list=14%, signal=25%
SECONDARY_ACTIVE_TRANSMEMBRANE_TRANSPORTER_ACTIVITY	46	-0.530737	-1.41052	0.0385396	0.466762	0.996	2883	tags=39%, list=14%, signal=45%
CARBOXYLESTERASE_ACTIVITY	30	-0.615808	-1.4077	0.0360721	0.443445	0.996	1330	tags=20%, list=6%, signal=21%
AMINE_RECEPTOR_ACTIVITY	34	-0.511943	-1.38661	0.0444015	0.454703	0.996	3964	tags=38%, list=19%, signal=47%
LIPID_CATABOLIC_PROCESS	36	-0.535402	-1.37051	0.0376569	0.475805	1	4190	tags=47%, list=20%, signal=59%
MONOCARBOXYLIC_ACID_METABOLIC_PROCESS	84	-0.427175	-1.37045	0.0441177	0.469479	1	4430	tags=42%, list=21%, signal=53%
LIPASE_ACTIVITY	48	-0.483576	-1.32632	0.0358566	0.528563	1	854	tags=15%, list=4%, signal=15%
PATHWAYS
CHRONIC GASTRITIS
NAME	SIZE	ES	NES	NOM p-val	FDR q-val	FWER p-val	RANK AT MAX	LEADING EDGE
REACTOME_ANTIGEN_PRESENTATION_FOLDING_ASSEMBLY_AND_PEPTIDE_LOADING_OF_CLASS_I_MHC	17	0.695071	1.69425	0.024	1	0.536	2866	tags=41%, list=14%, signal=48%
PID_PDGFRA_PATHWAY	19	0.579851	1.65043	0.0204499	1	0.67	6203	tags=58%, list=30%, signal=83%
REACTOME_NEGATIVE_REGULATORS_OF_RIG_I_MDA5_SIGNALING	30	0.636471	1.6402	0.00782779	1	0.69	1840	tags=33%, list=9%, signal=37%
BIOCARTA_CASPASE_PATHWAY	23	0.678281	1.60486	0.0156863	1	0.781	1577	tags=39%, list=8%, signal=42%
REACTOME_NOD1_2_SIGNALING_PATHWAY	24	0.675554	1.59275	0.00775194	1	0.807	3523	tags=54%, list=17%, signal=65%
KEGG_GLIOMA	59	0.445168	1.59244	0.00572519	1	0.807	3755	tags=27%, list=18%, signal=33%
KEGG_VIRAL_MYOCARDITIS	62	0.611445	1.59051	0.0444444	1	0.814	2100	tags=42%, list=10%, signal=47%
SIG_CHEMOTAXIS	44	0.4758	1.58079	0.0299625	1	0.826	5113	tags=41%, list=25%, signal=54%
PID_TELOMERASE_PATHWAY	64	0.417338	1.57259	0.036965	1	0.849	5016	tags=39%, list=24%, signal=51%
PID_SMAD2_3NUCLEAR_PATHWAY	82	0.379086	1.57256	0.0234375	1	0.849	4770	tags=33%, list=23%, signal=43%
PID_IL3_PATHWAY	26	0.538121	1.5712	0.0247619	1	0.849	3622	tags=42%, list=18%, signal=51%
REACTOME_INTERFERON_SIGNALING	139	0.582555	1.56352	0.0429688	1	0.87	1855	tags=36%, list=9%, signal=39%
REACTOME_P75_NTR_RECEPTOR_MEDIATED_SIGNALLING	75	0.399022	1.55133	0.040153	1	0.894	4467	tags=36%, list=22%, signal=46%
PID_NFKAPPAB_CANONICAL_PATHWAY	22	0.650601	1.53547	0.0486381	1	0.923	5004	tags=55%, list=24%, signal=72%
BIOCARTA_HER2_PATHWAY	20	0.48909	1.52996	0.0378072	1	0.923	3310	tags=45%, list=16%, signal=54%
BIOCARTA_NFKB_PATHWAY	21	0.637779	1.52453	0.0492424	1	0.933	5272	tags=57%, list=25%, signal=77%
BIOCARTA_P38MAPK_PATHWAY	38	0.455323	1.52295	0.0486381	1	0.933	3866	tags=39%, list=19%, signal=48%
KEGG_TYPE_I_DIABETES_MELLITUS	34	0.71247	1.51554	0.0287356	1	0.94	2239	tags=56%, list=11%, signal=63%
BIOCARTA_PAR1_PATHWAY	33	0.467186	1.51539	0.0478012	1	0.94	5113	tags=45%, list=25%, signal=60%
REACTOME_NUCLEOTIDE_BINDING_DOMAIN_LEUCINE_RICH_REPEAT_CONTAINING_RECEPTOR_NLR_SIGNALING_PATHWAYS	38	0.60523	1.51463	0.05	0.998789	0.941	5368	tags=61%, list=26%, signal=82%
PID_S1P_S1P1_PATHWAY	21	0.655318	1.51207	0.0019802	0.9461	0.941	1771	tags=43%, list=9%, signal=47%
PID_INTEGRIN_CS_PATHWAY	24	0.71173	1.5075	0.0419162	0.859291	0.945	4385	tags=63%, list=21%, signal=79%
REACTOME_EFFECTS_OF_PIP2_HYDROLYSIS	22	0.496093	1.48848	0.0187266	0.798418	0.951	2215	tags=23%, list=11%, signal=25%
REACTOME_G_ALPHA1213_SIGNALLING_EVENTS	69	0.404508	1.47933	0.0354331	0.762194	0.958	3443	tags=35%, list=17%, signal=42%
SIG_PIP3_SIGNALING_IN_CARDIAC_MYOCTES	65	0.433691	1.47064	0.0419847	0.703665	0.964	3979	tags=37%, list=19%, signal=46%
REACTOME_G_ALPHA_Z_SIGNALLING_EVENTS	41	0.445415	1.46069	0.0446809	0.689249	0.97	2411	tags=29%, list=12%, signal=33%
KEGG_FOCAL_ADHESION	187	0.468042	1.44099	0.0492126	0.641228	0.98	3632	tags=33%, list=18%, signal=39%
KEGG_REGULATION_OF_ACTIN_CYTOSKELETON	194	0.370397	1.4395	0.0397614	0.638501	0.981	4110	tags=31%, list=20%, signal=38%
REACTOME_AXON_GUIDANCE	232	0.397224	1.42342	0.0384615	0.636952	0.989	3490	tags=29%, list=17%, signal=34%
KEGG_ERBB_SIGNALING_PATHWAY	82	0.352674	1.40343	0.045098	0.594913	0.994	4131	tags=30%, list=20%, signal=38%
KEGG_DILATED_CARDIOMYOPATHY	86	0.395336	1.37515	0.0298507	0.581791	0.997	2276	tags=28%, list=11%, signal=31%
KEGG_HYPERTROPHIC_CARDIOMYOPATHY_HCM	80	0.399263	1.36611	0.0229645	0.563185	0.997	2829	tags=30%, list=14%, signal=35%
INTESTINAL METAPLASIA
NAME	SIZE	ES	NES	NOM p-val	FDR q-val	FWER p-val	RANK AT MAX	LEADING EDGE
KEGG_ALANINE_ASPARTATE_AND_GLUTAMATE_METABOLISM	31	-0.730071	-1.72323	0	1	0.486	2383	tags=42%, list=12%, signal=47%
KEGG_PROPANOATE_METABOLISM	31	-0.685203	-1.67046	0.0184049	1	0.611	3987	tags=61%, list=19%, signal=76%
REACTOME_GLUTATHIONE_CONJUGATION	21	-0.810629	-1.64282	0.00206612	1	0.697	446	tags=29%, list=2%, signal=29%
REACTOME_NEUROTRANSMITTER_RELEASE_CYCLE	34	-0.592197	-1.63838	0.00967118	0.996006	0.706	2999	tags=35%, list=14%, signal=41%
KEGG_BETA_ALANINE_METABOLISM	22	-0.59632	-1.63322	0.00769231	0.842569	0.725	5194	tags=59%, list=25%, signal=79%
BIOCARTA_CK1_PATHWAY	16	-0.568518	-1.6284	0.0197628	0.7361	0.739	7474	tags=69%, list=36%, signal=108%
KEGG_PROXIMAL_TUBULE_BICARBONATE_RECLAMATION	21	-0.710939	-1.61906	0.0115607	0.694264	0.76	1637	tags=43%, list=8%, signal=46%
REACTOME_PHASE_II_CONJUGATION	54	-0.762899	-1.58666	0.0020284	0.828463	0.81	1052	tags=33%, list=5%, signal=35%
KEGG_PPAR_SIGNALING_PATHWAY	64	-0.64198	-1.58419	0.00957854	0.756338	0.814	4586	tags=58%, list=22%, signal=74%
KEGG_GLUTATHIONE_METABOLISM	47	-0.664031	-1.57565	0.00402414	0.732312	0.828	937	tags=23%, list=5%, signal=24%
KEGG_NITROGEN_METABOLISM	22	-0.753336	-1.5547	0	0.631819	0.861	2462	tags=50%, list=12%, signal=57%
REACTOME_LIPID_DIGESTION_MOBILIZATION_AND_TRANSPORT	40	-0.697682	-1.55349	0.00395257	0.595058	0.862	1393	tags=28%, list=7%, signal=29%
REACTOME_HS_GAG_BIOSYNTHESIS	28	-0.552738	-1.5519	0.00571429	0.565226	0.866	266	tags=11%, list=1%, signal=11%
KEGG_ARGININE_AND_PROLINE_METABOLISM	49	-0.689898	-1.5342	0.0189753	0.528351	0.897	1999	tags=37%, list=10%, signal=41%
REACTOME_BIOLOGICAL_OXIDATIONS	119	-0.640491	-1.50275	0.00994036	0.54733	0.935	1599	tags=29%, list=8%, signal=32%
KEGG_DRUG_METABOLISM_CYTOCHROME_P450	53	-0.778233	-1.49292	0.00408163	0.493905	0.954	1108	tags=45%, list=5%, signal=48%
KEGG_METABOLISM_OF_XENOBIOTICS_BY_CYTOCHROME_P450	54	-0.777881	-1.46805	0.0100604	0.524251	0.959	1181	tags=43%, list=6%, signal=45%
KEGG_TYROSINE_METABOLISM	38	-0.664497	-1.46804	0.0428016	0.509307	0.959	1108	tags=32%, list=5%, signal=33%
REACTOME_LIGAND_GATED_ION_CHANNEL_TRANSPORT	21	-0.611937	-1.45302	0.0400763	0.509189	0.971	2439	tags=38%, list=12%, signal=43%
KEGG_ALPHA_LINOLENIC_ACID_METABOLISM	17	-0.586681	-1.43832	0.0367505	0.500446	0.985	107	tags=12%, list=1%, signal=12%
KEGG_GLYCEROLIPID_METABOLISM	46	-0.531373	-1.43787	0.0078125	0.490927	0.985	2114	tags=26%, list=10%, signal=29%
KEGG_PENTOSE_AND_GLUCURONATE_INTERCONVERSIONS	16	-0.797421	-1.4362	0.00613497	0.485397	0.985	1182	tags=50%, list=6%, signal=53%
KEGG_RETINOL_METABOLISM	46	-0.694802	-1.43109	0.0348837	0.491815	0.985	1307	tags=37%, list=6%, signal=39%
REACTOME_AMINE_LIGAND_BINDING_RECEPTORS	37	-0.557562	-1.43048	0.0368217	0.483586	0.985	3964	tags=43%, list=19%, signal=53%
REACTOME_SLC_MEDIATED_TRANSMEMBRANE_TRANSPORT	228	-0.422078	-1.42484	0.0195312	0.491944	0.987	2291	tags=21%, list=11%, signal=24%
REACTOME_G_ALPHA_S_SIGNALLING_EVENTS	111	-0.433077	-1.41658	0.0337079	0.498372	0.989	3084	tags=26%, list=15%, signal=31%
REACTOME_TRANSPORT_OF_GLUCOSE_AND_OTHER_SUGARS_BILE_SALTS_AND_ORGANIC_ACIDS_METAL_IONS_AND_AMINE_COMPOUNDS	86	-0.472631	-1.40824	0.038835	0.505729	0.991	2128	tags=19%, list=10%, signal=21%
REACTOME_TRANSMEMBRANE_TRANSPORT_OF_SMALL_MOLECULES	387	-0.395188	-1.40684	0.015625	0.491714	0.991	2883	tags=22%, list=14%, signal=26%
REACTOME_ION_CHANNEL_TRANSPORT	53	-0.476564	-1.38703	0.0363985	0.518721	0.997	1742	tags=19%, list=8%, signal=21%
REACTOME_ION_TRANSPORT_BY_P_TYPE_ATPASES	32	-0.479229	-1.34662	0.0479846	0.567974	0.998	327	tags=9%, list=2%, signal=10%
