# Supplementary material for: Translation of gastric disease progression at gene level expression
Source: J Cancer. 2020 Jan 1;11(2):520–32. doi: 10.7150/jca.29038 (PMC6930440; doi:10.7150/jca.29038)
Supplement: Supplementary file 3 — Dataset S6. [file jcav11p0520s3.xlsx]

## Sheet: GC vs. FG
Supplementary Dataset S6. Differentially expressed genes in each comparison performed.
GC vs. FG
Gene	logFCh	B-value
AQP4	-2.7752	-0.3597
CCKAR	-2.1233	-0.9469
ANGPTL3	-2.0335	-0.5735
GPER	-1.8864	2.1702
MT1G	-1.7804	2.2455
MT1M	-1.7607	1.151
MUC17	1.7206	0.2346
MUC3B	1.6558	1.3562
MT1X	-1.5275	2.8548
CKMT2	-1.4971	-0.0884
KCNK2	-1.4959	-0.1091
SYTL5	1.3959	0.0422
ERP27	-1.3902	-0.5097
AZGP1	-1.3879	0.8183
CDH2	-1.3663	0.5363
ASB11	-1.351	-0.8844
SLC16A10	-1.3508	0.455
TPD52L1	-1.323	0.0844
MT1H	-1.3155	2.541
MT1F	-1.2511	2.3881
MT1L	-1.2482	2.6739
FOLR1	-1.2416	-0.0021
DNER	-1.2358	-0.5893
KPNA7	1.2324	0.4676
CEACAM5	1.2199	-0.261
KCNJ13	-1.1959	-0.6059
MT1JP	-1.1934	4.5849
ANKS4B	1.1607	-0.6525
SNORD56B	1.1575	-0.5837
CKM	-1.1268	1.2129
MT2A	-1.1075	1.809
MT2A	-1.1057	0.9997
MT2A	-1.1029	1.9094
MT1E	-1.0791	0.3464
MT1A	-1.0554	2.7486
SLC25A4	-1.0545	0.0696
POPDC3	-1.0458	-0.1347
MT1P3	-1.0451	0.8858
MT1DP	-1.0117	3.093
DRD5	-1.0115	-0.9871
RAB3B	1.003	-0.9982
KLK11	-0.9975	-0.1738
SKAP2	0.975	0.1901
ATP2C2	0.9493	0.0008
RAP1GAP	-0.9459	-0.9989
B3GAT1	-0.9302	0.7912
CNTD1	-0.9121	0.2743
HSD17B11	0.911	-0.4523
SAMD12	0.8775	0.7086
DRD5	-0.8774	-0.9131
USH1C	0.8751	0.8614
C1orf88	-0.8685	-0.6055
RBPMS2	-0.855	-0.6601
UNC5CL	0.8468	0.8389
LOC642947	0.8395	0.0634
C10orf129	-0.8272	1.3296
ARSJ	0.8082	-0.8627
KLRC4	0.784	0.97
MT1P2	-0.7695	2.5801
KLF15	-0.7584	0.1943
TTC7B	-0.7582	-0.1245
LOC100287934	0.7507	0.0712
SLCO2A1	0.7464	0.9435
LOC100287934	0.7425	-0.1078
MT1B	-0.7424	2.456
BMS1P4	0.7364	0.1662
COA3	-0.7313	0.4883
GEN1	0.7245	0.6532
SNORD13P2	0.7156	1.2855
CBS	-0.7094	0.8753
SPATS2L	0.7028	0.3985
MT1IP	-0.7022	2.4575
MDH1	-0.6963	0.0862
SQLE	0.6831	0.1528
HOOK3	0.6727	-0.3725
KRTAP10-2	-0.6664	0.0104
SPICE1	0.6641	2.3259
SYNE2	0.6623	0.0334
NR2F2	-0.6605	0.676
FABP4	-0.6597	-0.9389
FXYD4	-0.6518	-0.1455
SND1-IT1	0.6499	-0.5151
GABRB3	-0.6452	-0.9321
C5orf38	-0.6388	2.1437
HSD17B7	0.6377	2.4278
SMC6	0.6273	-0.9612
ANKRD53	-0.619	0.8401
CRIM1	0.6142	2.2671
ADAM10	0.6134	-0.6458
AQP3	-0.6111	-0.4574
ZNF443	0.6102	-0.3492
ZNF841	0.5959	-0.8661
WDR52	0.5948	0.6897
LCE2B	-0.594	0.2379
RBPJL	-0.5774	1.7248
GNAZ	-0.5748	0.2812
TRIP4	0.5661	-0.7308
CEACAM1	0.5641	-0.1118
RAC1	0.5614	-0.5988
CHST13	-0.5556	0.6051
SUSD2	-0.5544	0.3685
APAF1	0.5503	-0.569
NRIP3	-0.5472	0.0481
PNPLA4	-0.5424	-0.4246
SIX4	-0.5411	-0.4754
MIR212	-0.5366	0.3995
GAMT	-0.5355	0.5927
IRX3	-0.5353	-0.6934
CYP4A22	-0.5306	-0.3246
ZNF585B	0.5244	-0.0491
NDUFA8	-0.5204	1.2702
AKAP13	0.518	0.0052
ODF2L	0.5153	0.0227
PRLH	-0.5141	2.0734
GOLGA4	-0.513	0.8278
KIF13A	0.5124	-0.8604
GSTA2	-0.5104	-0.584
LRP1	0.5098	-0.6245
FANCL	0.5091	-0.1188
FAM150B	-0.5082	0.308
NDUFS8	-0.5059	0.9323
UQCRFS1	-0.5055	-0.2959
HRASLS5	-0.5037	-0.7263
PEAK1	0.5035	-0.4931
TMEM194B	0.502	-0.7686
MYBL1	0.499	-0.8001
ATP5A1	-0.4981	-0.2451
MLH3	0.497	-0.7089
PXMP2	-0.494	-0.1926
ZNF587	0.4912	-0.2293
MYH9	0.485	-0.4819
MIR339	-0.4847	-0.6829
PMS2P5	0.4847	-0.64
CDC42SE1	0.4843	-0.5231
SH3GL2	-0.4833	-0.8049
TMEM25	-0.483	-0.7606
SLC2A4	-0.4829	0.7903
NDUFS4	0.4815	0.3177
DGCR6	-0.4785	-0.2414
MYH14	0.4721	0.4104
HSPB9	-0.4693	-0.0293
AZU1	-0.4691	-0.214
TWIST2	-0.4676	-0.6337
ZNF484	0.4673	-0.5116
ALOX15	-0.4623	0.6884
MAPRE1	0.461	-0.849
DPYSL5	-0.4599	-0.2451
CDX4	-0.458	1.7029
CADM4	-0.4562	0.7148
DR1	0.4546	-0.6873
GFRA4	-0.4519	-0.6828
SRGAP2	0.4507	-0.9107
IDS	0.4499	-0.956
PRRG4	0.4491	-0.4421
KAAG1	-0.4474	-0.3032
C16orf5	-0.4451	0.2622
RP11-165H20.1	-0.4441	-0.6623
ID2	0.4427	-0.442
MRPL54	-0.4418	0.9361
SPTAN1	0.4342	0.4228
KCNJ9	-0.4306	-0.7794
EHBP1L1	-0.4305	-0.9923
MRPL41	-0.4297	1.3312
CTRC	-0.4295	-0.0025
TMEM191A	-0.4293	-0.6695
C12orf39	-0.429	0.362
RAX	-0.4286	0.1062
ALOX15B	-0.4281	-0.835
SRGAP2	0.4279	1.3323
UNC5A	-0.4267	-0.1703
EMB	0.4254	-0.5223
HNRNPA3	0.425	-0.1536
LRRC26	-0.4249	-0.4391
SNORD22	0.4153	-0.8448
LINC00597	0.415	-0.7356
C1QTNF4	-0.4121	-0.8442
EMX2	-0.412	0.1743
LUC7L3	-0.4114	-0.662
HNRNPA3	0.4114	-0.1167
PPP1R1A	-0.4101	-0.8563
UQCRQ	-0.4078	-0.8183
ST6GAL2	-0.4074	0.0557
PTF1A	-0.4062	-0.0201
NDUFA3	-0.406	-0.7749
AP2B1	0.4052	-0.8135
NPIPL3	0.4031	-0.6549
NFXL1	0.4024	0.0401
PAPL	-0.4015	0.307
HBEGF	-0.4008	-0.6878
AMIGO1	-0.4	2.4278
NDUFA2	-0.3998	-0.2934
PSPC1	0.3996	1.0023
CITED4	-0.3991	-0.5309
NDUFS3	-0.3975	-0.8894
BRI3	-0.3958	0.6114
KCNIP3	-0.3949	-0.8191
C6orf57	-0.3941	-0.9899
UPK3A	-0.3915	1.1343
PANX2	-0.3915	-0.7086
KDM5A	0.39	-0.6787
HNRNPA3	0.3895	-0.4299
CCDC84	0.3893	-0.7158
DUSP23	-0.3886	-0.347
AACS	0.3878	-0.3646
CECR6	-0.3872	-0.8633
ATP1B2	-0.3861	-0.7751
DDT	-0.3835	-0.4789
SCN1B	-0.3798	-0.7693
TBKBP1	-0.3781	-0.1604
CLPSL2	-0.3769	-0.9869
MACF1	0.3769	-0.6042
KCTD8	-0.3741	0.1084
BPIFB3	-0.374	-0.1094
KIAA0586	0.3691	-0.8081
ADRB1	-0.3663	-0.4412
FRRS1L	-0.3661	-0.3219
TBC1D2B	0.3649	-0.4732
ARSF	-0.3628	-0.6955
OBSCN	-0.3614	-0.4204
NR2E3	-0.3608	-0.9667
CSNK1G1	0.3605	-0.0357
PRSS27	-0.3596	-0.9259
GPATCH8	0.3587	-0.854
WSCD1	-0.3587	-0.4011
MLNR	-0.3567	-0.7083
ATP5L	-0.356	-0.5024
AK4	-0.3559	-0.9676
IGFALS	-0.3538	-0.2569
CNDP1	-0.3536	-0.9217
SNTA1	-0.3531	-0.4632
OR11H6	-0.351	-0.7744
ERC1	0.3493	-0.6473
DCAF16	0.3474	-0.4851
NAT8L	-0.3456	-0.3741
TXNRD2	-0.3439	-0.84
TMEM200B	-0.3399	-0.3374
ARID3C	-0.3398	-0.897
MOGAT1	-0.339	-0.1078
MLLT10	0.3382	-0.0888
SRRM4	-0.337	-0.0981
OPN1MW	-0.3333	-0.5167
MED9	-0.3306	-0.6966
UCP1	-0.3291	-0.8755
CYP21A2	-0.327	-0.6519
OPN1MW2	-0.3251	-0.6632
DNAH1	0.3237	-0.7431
HOPX	-0.3225	-0.6224
UPF1	0.3222	-0.8874
CAPSL	-0.3209	-0.8278
IL17D	-0.3205	-0.8993
CYP21A2	-0.3136	-0.8993
CYP21A2	-0.3136	-0.8993
LRFN1	-0.3131	-0.8416
TMEM143	-0.3112	-0.8565
GFI1B	-0.3068	-0.7971
PPM1E	-0.3057	-0.7357
SERTM1	-0.4455	0.5057
HMGCS2	-1.0518	-0.5734
ATP11A	0.6764	-0.2925
BPIFB6	-0.4447	-0.4678
C15orf52	-0.3585	-0.5271
CCNO	-0.3866	-0.7673
CES3	0.9125	4.4976
CFC1	-0.5595	0.3303
CFC1B	-0.5426	0.5956
CYP4Z2P	-0.7291	-0.1061
DACT2	-0.421	0.1772
DCAF12L1	-0.5214	0.2054
DDC	0.8962	-0.3606
DPP4	0.9909	-0.8835
DTWD2	0.3807	-0.3971
EMC10	-0.3763	-0.5503
EXOC6	0.4409	-0.9154
FAM57B	-0.4888	1.6129
FAM71E2	-0.4615	-0.1323
FGF22	-0.4354	1.0937
FGF3	-0.3646	-0.8634
FLJ40606	-0.4288	0.1399
FTHL17	-0.3969	0.5404
GHRL	-1.7005	0.6247
GP1BB	-0.4096	1.7727
GPR152	-0.4394	0.4968
GPR77	-0.4125	0.3879
HIBCH	0.6855	0.5895
HS3ST4	-0.3571	-0.4997
HS6ST3	-0.59	2.7884
HSPB7	-0.7909	1.8488
IL28A	-0.5627	0.2609
IL28B	-0.519	0.8698
INSM2	-0.3518	-0.5932
IRX2	-0.86	0.6021
KIF16B	0.5263	-0.7342
LINC00173	-0.3592	-0.6851
LRRC4B	-0.3953	0.0035
LRRFIP1	-0.678	-0.7847
MAGEA6	-0.3429	-0.7001
MEIS1	1.2211	0.6355
MIR375	-0.5172	1.0509
MYO15B	0.407	-0.0084
MYO15B	1.0157	4.1077
MYO15B	0.5793	-0.4662
MYO1D	0.5054	-0.5995
MYO5C	0.7667	-0.2152
NHLRC4	-0.5734	0.5333
NKAIN4	-0.4963	1.1425
NR2C1	0.65	0.1167
OLIG1	-0.4364	0.3181
OR52B2	-0.4075	-0.9293
OTX1	-0.4907	2.1184
PDILT	-1.5807	-0.7119
PIBF1	0.4671	-0.5458
PLBD1	1.0245	0.8667
PLD6	-0.3575	-0.2793
QPRT	-0.3261	-0.0158
RAMP1	-0.3634	-0.1025
RBMXL2	-0.309	-0.746
RND3	0.6955	0.4403
SCGB3A1	-0.4822	0.3156
SCT	-0.6021	1.696
SLC39A11	1.0015	-0.2052
SPTBN2	-0.3482	-0.0533
SRGAP1	1.0744	-0.2397
TGOLN2	0.4948	-0.8264
TMC7	0.9252	-0.0503
TMEM132A	-0.5694	-0.9439
UTS2R	-0.4941	1.399
VIL1	1.5023	-0.4286
WDR86	-0.4046	0.1627
WNT9B	-0.466	-0.9202
XDH	0.946	-0.0018
ZNF554	-0.4378	2.4801

## Sheet: MI vs. FG
MI vs. FG
Gene	logFCh	B-value
SERPINB5	2.4099	0.4644
DUOXA2	-2.009	0.5327
OTC	1.9633	-0.8255
UPK1B	1.9483	1.2758
AFAP1	1.8421	0.5554
DUOX2	-1.8405	0.0221
PP7080	-1.6432	0.2869
FCGR3A	-1.4658	0.8674
MS4A8B	1.4561	-0.205
CHRNA5	1.3904	1.0312
LCN2	-1.3781	-0.5914
SLC9A3	-1.3777	-0.0992
MEIS2	1.3522	5.8841
RFX6	1.2943	-0.0462
AGMO	1.2813	-0.906
CD79A	-1.2545	0.0736
PRR4	1.2427	1.1368
LOC100128816	1.2394	10.1217
PIM2	-1.2383	2.7618
AQP5	1.2286	0.734
GPNMB	-1.2209	0.371
DPCR1	1.2074	0.5998
CYP2B6	1.2049	0.5024
B4GALNT2	-1.1988	-0.9674
LGR5	1.1925	-0.2592
SNORD115-26	1.1199	0.8932
SNORD115-11	1.1113	-0.4228
SNORD115-11	1.1067	0.7663
SNORD115-11	1.1067	0.7663
SNORD115-11	1.1067	0.7663
SNORD115-11	1.1067	0.7663
DPCR1	1.0872	-0.1788
SNORD115-12	1.084	0.5198
SNORD115-12	1.084	0.5198
SNORD115-12	1.084	0.5198
SNORD115-11	1.0691	0.2779
UGT2B7	1.0672	1.5848
LY96	-1.0443	-0.8728
TMPRSS4	1.041	1.9811
RNLS	-1.0119	-0.462
MZB1	-1.0049	3.9337
ENTPD5	1.0028	0.3494
RAPGEFL1	0.9616	-0.6184
LAX1	-0.9449	1.1644
SNORD115-20	0.9417	-0.3439
SLITRK6	0.9325	1.3059
MMP1	0.9168	-0.3158
SNORD49B	0.9162	-0.8019
PROM1	0.9137	2.8035
ATP7B	0.9114	0.7327
CSF3R	-0.9105	-0.6521
PCDHB14	0.9064	3.9807
HLA-DOB	-0.901	-0.8506
HLA-DOB	-0.8881	-0.7586
CAPN6	0.8853	1.7237
LOC100132147	-0.8758	1.4859
MUC6	0.8756	-0.4734
C1QB	-0.8749	0.8932
MATN2	0.8746	4.5723
TYROBP	-0.8727	0.8868
FCGR3A	-0.8573	1.4775
PAM	0.8487	0.1227
DERL3	-0.8457	2.6727
ECHDC3	-0.8416	-0.2263
REC8	-0.8348	1.6213
GATM	0.8302	-0.2918
TRIM64	0.8256	-0.066
TRIM64	0.8256	-0.066
SNORA73A	0.8153	3.0141
SNORD49A	0.8135	-0.5049
ZNF462	0.8015	3.9067
GLCCI1	-0.799	1.9426
UGT2B10	0.7927	1.2543
AK5	0.7899	-0.6861
PDK1	-0.7885	1.7902
SORL1	0.7858	3.4761
NPNT	0.7776	-0.2108
MBOAT2	0.7735	2.3624
EPCAM	0.7728	-0.5007
FPR1	-0.7631	-0.7408
PCDHB13	0.7578	-0.5162
EFCAB4B	0.7563	0.5188
SLC4A4	0.7557	4.86
ARSJ	0.7556	6.0041
IL17RB	0.7493	0.482
HHIP	0.7458	-0.6999
CSF2RB	-0.7439	0.3863
PKDCC	0.7363	1.9137
RPL22	0.7312	0.9181
UGT2B10	0.7277	0.8164
CPT1A	0.7236	1.8899
FAM135A	0.7223	-0.5538
SHH	0.7167	0.0733
CHEK1	0.707	0.336
OPCML	-0.7031	-0.9352
NMU	0.7028	1.3803
MGP	-0.6961	-0.8442
SHISA6	0.6921	-0.3486
CACNA2D1	0.691	1.4458
HNRNPCL1	0.6889	0.1587
MAMDC2	0.6884	-0.6296
CPD	0.6875	0.1294
FLNB	0.6788	-0.2378
KCNK12	-0.6783	4.5059
ZBP1	-0.6764	0.1083
FMO5	0.676	1.3311
OR1S2	0.6735	-0.3173
GALNT7	0.6698	0.8784
RNF125	0.6537	-0.9716
RUNX2	-0.6531	0.5109
UST	0.6493	0.659
DOK3	-0.6421	1.0651
TLN2	0.6354	3.6083
GCH1	0.628	1.0676
SNORD38B	0.6266	0.0669
CADPS	0.6245	-0.9417
CENPV	0.6174	-0.6199
IFITM3	-0.6148	0.1024
REEP3	0.6138	2.2416
COL11A2	0.6118	-0.3475
COL11A2	0.6118	-0.3475
SNORD115-41	0.6089	-0.2667
PSMB11	-0.6081	-0.2464
LILRB1	-0.6027	-0.9324
ATP1A1	0.5947	-0.8326
TMEM144	0.5927	0.2499
MND1	0.592	1.2029
RAB31	-0.5914	-0.9757
EMR1	-0.5914	0.255
BRIP1	0.5853	0.1321
IFITM2	-0.5833	-0.9779
IL19	-0.583	-0.3554
ABCC3	0.5819	-0.2393
LRFN2	-0.5815	0.8121
SEC14L1	-0.5798	0.5356
GPD1L	0.5794	0.7608
SNORD12C	0.5782	-0.7839
ULBP1	-0.5771	0.2565
GDF5	-0.5768	-0.0832
SPRR2G	-0.5761	-0.898
IGKC	-0.5725	-0.7987
NCOR1P1	0.5687	0.2749
IGHV4-31	-0.5666	-0.4667
LRRC33	-0.5654	1.5177
LGR4	0.5652	-0.2952
MSH2	0.5589	1.6229
HCN2	-0.5588	-0.5923
NCF1	-0.5587	-0.6307
NCF1	-0.5581	-0.6037
FPR2	-0.5569	-0.936
SLC35A1	0.5548	-0.1981
C5AR1	-0.5533	0.9411
MEI1	-0.5517	0.3923
PLXNA2	0.551	-0.3758
SDS	-0.5505	3.4774
SCML1	0.5503	1.4141
CAND2	-0.5502	0.5173
C6orf170	0.5501	0.4856
PLEKHA5	0.5441	-0.0387
SLC44A1	0.5428	-0.1616
APLP2	0.5422	-0.8926
EFCAB4B	0.5411	1.0226
CSAG1	-0.5386	-0.3224
B4GALNT4	-0.5358	2.5053
IGFLR1	-0.534	-0.3014
SIRPB2	-0.5327	0.0526
CLEC4GP1	-0.5317	2.8746
APP	0.5301	-0.9504
CHST12	-0.5293	2.7656
GPR97	-0.5278	-0.2203
PYGL	-0.5262	1.6538
MIR134	-0.5258	-0.2393
SNX20	-0.5248	-0.6284
SBK2	-0.522	1.542
FGF17	-0.5215	0.2387
DYNC2H1	0.5206	1.3009
SPHK1	-0.5201	-0.6597
GALR3	-0.5185	-0.5002
ATP2B1	0.5167	-0.5853
CCDC129	-0.515	-0.6826
LINC00205	-0.5133	0.2957
HMGCLL1	0.5113	-0.1356
EGR4	-0.5079	-0.8004
LPHN3	0.5046	-0.1657
PIWIL4	0.5036	-0.1017
TMEM88	-0.5031	-0.8198
MGST2	0.5023	-0.9372
KCNN3	-0.497	2.0726
FBP1	0.4963	0.2944
LYPD2	-0.495	1.7504
SEMA4D	-0.4949	1.1244
C4orf34	0.4949	-0.3657
SPI1	-0.4942	-0.2438
HSD17B14	-0.4934	2.241
UXS1	0.4922	-0.2554
POU5F1B	-0.4922	-0.5701
DEFB124	-0.4916	0.178
GPR114	-0.4914	0.2589
RYR2	-0.491	-0.7324
EPHX3	-0.4905	-0.6076
TYMP	-0.4903	-0.1586
SNORD14C	-0.4894	-0.6874
LRRCC1	0.4884	-0.2163
RNF148	0.4884	-0.7216
HOXA6	-0.4873	-0.9329
PIK3R6	-0.4869	0.3067
MIR193A	-0.4865	-0.1623
SLC30A3	-0.4862	-0.5235
GAS1	-0.4858	1.1628
TSSK6	-0.4848	-0.6854
LY6G6D	-0.4841	0.4409
LY6G6D	-0.4841	0.4409
HEXB	0.4839	0.7585
IFITM5	-0.4835	-0.1824
SLC17A5	0.4831	-0.8199
MYLPF	-0.4826	0.0993
DUSP4	-0.4813	0.4621
ZXDA	-0.4797	0.053
OLFML2B	-0.4797	0.4087
BPHL	0.4793	-0.5538
RD3	-0.479	-0.6921
TMEM198	-0.4783	-0.5211
C11orf75	0.4768	-0.2878
FLJ33544	-0.4767	0.076
C6orf25	-0.4759	-0.2973
KCNA6	-0.4758	-0.7173
PREP	0.4738	0.1681
PRR25	-0.4735	-0.7732
PLA2G2F	-0.4731	1.2492
TESK2	-0.4731	-0.4927
LILRA6	-0.4719	0.2136
PNOC	-0.4707	-0.8825
FKBP11	-0.4706	-0.777
SUSD5	-0.4698	0.8563
OTUD6A	-0.4696	-0.861
ATPBD4	0.4688	-0.348
BTG2	-0.4686	-0.3509
C20orf201	-0.468	-0.8382
ARID5A	-0.4679	0.1643
LCE1D	-0.4659	-0.0559
FAM169B	-0.4649	-0.9608
NPAP1	-0.4643	-0.9155
LY6H	-0.4638	-0.9849
FAM70B	-0.4635	-0.0083
LOC613266	-0.4626	-0.8944
IFFO2	-0.4625	-0.3101
FGF12	-0.462	1.7105
POTEA	0.4607	0.0826
CECR2	-0.4606	0.5502
MIXL1	-0.4599	1.0226
KCNN4	0.4594	0.0416
CD300LF	-0.459	0.0708
FOLH1	0.4581	-0.2186
EPO	-0.4563	-0.1546
ERN2	0.4526	-0.8956
FAM178B	-0.4523	0.5633
MCCD1	-0.4522	-0.9172
MCCD1	-0.4522	-0.9172
TCAP	-0.4496	0.2075
MMP28	0.4479	-0.5535
HOXA2	0.4472	-0.4999
ALDH9A1	0.4471	-0.4842
DLEU1	0.4467	1.6357
LCE3C	-0.4464	-0.7785
MSH3	0.4454	0.3535
HTR1A	-0.4437	-0.2509
FAM46C	-0.4435	0.0474
SLC11A1	-0.442	0.969
ZFR2	-0.4419	-0.5765
GPR3	-0.4414	-0.1098
C5orf34	0.4392	1.5954
COX4I2	-0.438	-0.909
SH2B2	-0.4374	-0.8751
SPINT2	0.4371	-0.7585
ITGA7	-0.4354	-0.0552
PTGFRN	0.4352	-0.8022
MTAP	0.4351	-0.6834
MIR503	-0.4351	0.4628
GPR6	-0.4346	0.7913
NXNL2	-0.4339	-0.1942
DDIT4L	-0.4329	-0.5792
CABP2	-0.4322	1.0614
C8orf74	-0.4322	-0.1451
CROT	0.4313	0.5056
LHFPL5	-0.4301	-0.5444
SPATA18	0.4299	0.6785
THEG	-0.4297	-0.1911
ODF3L2	-0.4289	-0.6699
INHBC	-0.4271	0.254
P2RY6	-0.4269	-0.5495
TMEM168	0.426	-0.5719
TFDP1	0.426	0.2909
ICAM4	-0.4245	-0.0613
GPSM3	-0.424	-0.556
GPSM3	-0.424	-0.556
DIRAS2	-0.4239	-0.6703
CHST11	-0.4239	-0.4191
RAPSN	-0.4215	-0.9916
CAMKV	-0.4205	-0.6462
HGSNAT	0.42	-0.2593
GALNT3	0.4189	-0.0435
ELL2	-0.4174	-0.6514
COL9A3	-0.417	-0.7648
PRKAG3	-0.4161	-0.118
DDX50	0.4154	0.3354
ADARB2	-0.4144	-0.3001
DUOXA1	-0.4136	0.1887
FAM167B	-0.4134	0.1985
GRM4	-0.4129	-0.9277
NODAL	-0.4128	-0.2825
ZMAT3	0.4126	1.6273
RGAG4	-0.4122	-0.8494
BMP10	-0.4122	-0.8342
ESR1	-0.4083	0.7543
HES5	-0.4063	-0.7642
NEU4	-0.4052	-0.7185
MIR181C	-0.4047	-0.4532
LY6G5C	-0.4018	1.0017
BSND	-0.4012	-0.7876
MRGPRE	-0.4004	-0.021
MIR296	-0.3988	-0.8856
GJB5	-0.3978	-0.2624
SRMS	-0.3964	-0.7363
EID2B	-0.3964	-0.0176
LCN15	-0.3955	-0.0838
ASIC3	-0.3948	0.7002
C2CD4A	-0.3947	-0.2103
CHRDL2	-0.3944	-0.5876
PILRA	-0.394	-0.4615
ACTRT3	-0.3922	-0.9538
ASTL	-0.3882	-0.0739
DLL3	-0.3867	-0.9166
ADORA2A	-0.3867	-0.5499
MCM5	0.3857	-0.2829
C11orf68	-0.3842	0.0165
SH2B3	-0.3838	-0.6591
MYH6	-0.3833	0.265
SPATA6	0.3829	0.3218
CSF3	-0.3826	-0.318
HNRNPAB	0.3809	-0.8987
FCGRT	0.3805	-0.9291
HK3	-0.3805	0.2949
CAMP	-0.38	0.2252
PRIM1	0.3798	-0.3721
EFS	-0.3774	-0.3242
LOC440300	-0.3754	0.5896
NTN3	-0.3753	-0.3084
SP9	-0.3752	-0.8032
KCNMB3	-0.3745	-0.7617
IRF7	-0.3743	-0.5586
FZD9	-0.3743	-0.3936
EMID2	-0.3729	-0.9816
RHBDD3	-0.3727	-0.649
ZC3H10	-0.3723	-0.9772
MAGEA3	-0.3712	-0.9089
RHPN1-AS1	-0.3711	1.4377
RNF219	0.3683	-0.9587
RENBP	-0.3666	-0.8735
FCN1	-0.365	0.781
GPRIN1	-0.3625	-0.8255
CUX2	-0.3617	-0.3536
SOX30	-0.3612	-0.5435
ALLC	-0.3609	0.2416
RHBDF2	-0.3553	-0.3569
SPTBN4	-0.3538	-0.8791
BREA2	-0.3531	0.7624
IFNA8	0.3528	-0.787
NUDT18	-0.3523	-0.8867
FAM69C	-0.3522	-0.7986
CD82	0.3521	-0.7397
RIMS4	-0.35	-0.7297
ISG15	-0.3499	-0.1702
OXCT2	-0.3497	-0.4114
OXCT2	-0.3497	-0.4114
SUDS3	0.3495	-0.5686
CD3EAP	-0.3488	0.2992
CBX2	-0.3481	-0.5414
GPC2	-0.3477	-0.0412
TMEM215	-0.3475	-0.4143
SOWAHD	-0.3464	-0.8995
PLEKHO2	-0.3446	-0.3575
NT5M	-0.3439	-0.0108
SYNGR3	-0.3429	-0.8741
LMAN1L	-0.3428	-0.5443
MFSD7	-0.3427	-0.8705
CACNA1G	-0.342	-0.5897
FAM162B	-0.3403	-0.7327
RPL13	0.34	-0.9817
C17orf103	-0.3383	-0.2626
DOC2A	-0.336	0.1486
GRIN1	-0.3344	-0.7733
IVL	-0.3344	-0.9855
SNX18	-0.3304	-0.7455
SLC2A11	-0.3297	-0.8626
LY6G5C	-0.3262	-0.314
ISLR2	-0.3227	-0.0839
MMP25	-0.3225	-0.4103
HDAC7	-0.3208	-0.681
OCSTAMP	-0.3204	-0.2695
USP35	-0.3199	-0.9277
TTLL5	0.3159	-0.9712
KLHL17	-0.3102	-0.9944
CCDC87	-0.3073	-0.8061
CECR1	-0.7625	-0.1337
NEU1	-0.4686	0.2683
NEU1	-0.4134	-0.974
NEU1	-0.4134	-0.974
SERPINB4	0.5951	1.8418
ATP11A	0.4025	-0.8684
BPIFB6	-0.3967	-0.4849
C15orf52	-0.3558	-0.0274
CCNO	-0.413	-0.4428
CES3	0.9791	-0.9711
CFC1	-0.6213	2.3621
CFC1B	-0.6044	2.173
CYP4Z2P	-0.746	2.5496
DACT2	-0.4172	-0.6312
DCAF12L1	-0.5697	0.7756
DDC	1.4299	1.8036
DPP4	1.7611	-0.184
DTWD2	0.3963	0.0625
EMC10	-0.4704	0.8904
EXOC6	0.412	-0.5305
FAM57B	-0.3835	-0.8362
FAM71E2	-0.4817	-0.862
FGF22	-0.3658	-0.8979
FGF3	-0.4266	0.1439
FLJ40606	-0.4726	0.6257
FTHL17	-0.3786	0.0532
GHRL	-1.4395	0.4445
GP1BB	-0.4982	0.387
GPR152	-0.4036	0.0381
GPR77	-0.398	-0.3682
HIBCH	0.6679	2.5252
HS3ST4	-0.3818	1.0667
HS6ST3	-0.4979	2.217
HSPB7	-0.6506	-0.4035
IL28A	-0.5536	-0.2157
IL28B	-0.3853	-0.8022
INSM2	-0.3536	-0.6717
IRX2	-0.5984	-0.4441
KIF16B	0.501	-0.8601
LINC00173	-0.5614	2.3294
LRRC4B	-0.3832	0.2214
LRRFIP1	-0.627	-0.7869
MAGEA6	-0.3683	-0.6482
MEIS1	0.9171	2.0137
MIR375	-0.4675	0.9494
MYO15B	0.9394	1.4599
MYO1D	0.6109	0.7506
MYO5C	0.6061	-0.732
NHLRC4	-0.5939	0.8849
NKAIN4	-0.5458	2.8763
NR2C1	0.5935	3.3107
OLIG1	-0.345	-0.7169
OR52B2	-0.4331	-0.6971
OTX1	-0.4116	0.9808
PDILT	-1.3866	-0.217
PIBF1	0.461	0.8831
PLBD1	0.9197	1.7972
PLD6	-0.4104	-0.286
QPRT	-0.4064	1.9077
RAMP1	-0.3961	-0.6702
RBMXL2	-0.3238	-0.9561
RND3	0.4991	-0.2378
SCGB3A1	-0.4488	0.0867
SCT	-0.4541	-0.2141
SLC39A11	0.8081	1.5435
SPTBN2	-0.3671	0.0874
SRGAP1	0.6189	2.2043
TGOLN2	0.4082	0.0529
TMC7	0.8088	-0.2324
TMEM132A	-0.4791	-0.0354
UTS2R	-0.3657	-0.2239
VIL1	2.0745	2.8478
WDR86	-0.5032	2.672
WNT9B	-0.3988	-0.8545
XDH	1.216	0.1367
ZNF554	-0.4453	1.4616

## Sheet: CG vs. MI
MI vs. CG
Gene	logFCh	B-value
SULT2A1	1.8988	0.9493
HMGCS2	1.3298	-0.2263
ASAH2	1.3047	-0.9859
ASAH2	1.2763	-0.8415
CECR1	-0.9147	-0.38
ANKRD36B	-0.8222	-0.8835
ANKRD36	-0.814	0.6644
GPR125	0.7623	0.1576
SNORA6	0.7294	-0.2473
SUMO1P3	-0.7106	0.6854
LMO3	0.6482	-0.2195
IFIT2	-0.6181	-0.0222
TMEM140	-0.5814	0.0758
LINC00260	-0.5382	-0.4819
TRAM2	-0.5306	-0.1232
IRF9	-0.5103	-0.5014
RPP21	0.4988	-0.5621
RPP21	0.4988	-0.5621
SERPINB4	0.4773	-0.3209
NEU1	-0.4676	-0.5077
C1orf115	0.4587	0.2307
NEU1	-0.4468	-0.6068
NEU1	-0.4468	-0.6068
SPP2	0.4069	-0.6996
SERTM1	0.4056	-0.6374
GSTTP1	0.3915	-0.6477
TOP3B	-0.3754	0.7332
SMCR8	-0.3691	-0.6916
ABCC13	0.369	-0.7952
ADCY4	-0.3573	0.263
CDRT1	0.3244	-0.647
